# Supplementary material for: Comparing Within- and Between-Family Polygenic Score Prediction
Source: Am J Hum Genet. 2019 Jul 11;105(2):351–63. doi: 10.1016/j.ajhg.2019.06.006 (PMC6698881; doi:10.1016/j.ajhg.2019.06.006)
Supplement: Table S6. Within- and Between-Family Prediction Estimates [file mmc2.xlsx]

## Sheet: Sheet1
Table S6. Within- and between-family prediction estimates
pheno	GPS	beta.B	L.CI.B	U.CI.B	P.B	beta.W	L.CI.W	U.CI.W	P.W	TotEff	PercRed	BetaDiff	Diff.L.CI	Diff.U.CI	P.diff
ADHD	ADHD	0.111	0.082	0.14	6.8e-09	0.124	0.077	0.171	1.5e-07	0.12	-11.53	-0.013	-0.069	0.042	0.672
ADHD	BMI	0.093	0.065	0.121	6.92e-07	0.038	-0.008	0.084	0.114	0.055	59.67	0.056	0.002	0.109	0.066
ADHD	EA	-0.118	-0.145	-0.09	1.4e-10	-0.14	-0.193	-0.09	3.09e-08	-0.133	-18.66	0.022	-0.035	0.081	0.48
ADHD	Height	-0.02	-0.049	0.008	0.288	0.017	-0.028	0.061	0.464	0.005	187.39	-0.037	-0.089	0.015	0.217
ADHD	IQ	-0.106	-0.134	-0.077	1.22e-08	-0.122	-0.169	-0.074	6.38e-07	-0.117	-14.64	0.016	-0.039	0.071	0.612
ADHD	Neurot	0.044	0.015	0.073	0.021	0.052	0.008	0.098	0.023	0.05	-18.17	-0.008	-0.06	0.044	0.788
ADHD	SCZ	-0.001	-0.03	0.028	0.963	0.039	-0.007	0.083	0.107	0.026	4500.79	-0.039	-0.093	0.013	0.195
ADHD	SRH	-0.125	-0.152	-0.097	2.78e-11	-0.035	-0.083	0.013	0.151	-0.064	71.72	-0.09	-0.145	-0.035	0.004
BMI	ADHD	0.068	0.03	0.105	0.008	0.059	-0.004	0.121	0.064	0.062	12.72	0.009	-0.064	0.082	0.833
BMI	BMI	0.35	0.313	0.385	2.35e-46	0.297	0.239	0.356	1.76e-21	0.312	15.11	0.053	-0.015	0.122	0.171
BMI	EA	-0.113	-0.152	-0.074	9.69e-06	-0.066	-0.136	0.001	0.053	-0.081	40.95	-0.046	-0.124	0.032	0.279
BMI	Height	-0.047	-0.085	-0.012	0.056	-0.032	-0.097	0.034	0.319	-0.037	32.93	-0.016	-0.091	0.058	0.699
BMI	IQ	-0.048	-0.085	-0.009	0.058	0.01	-0.058	0.077	0.76	-0.008	120.87	-0.058	-0.134	0.022	0.161
BMI	Neurot	-0.081	-0.119	-0.041	0.002	-0.007	-0.067	0.05	0.821	-0.03	91.22	-0.074	-0.144	-0.001	0.07
BMI	SCZ	-0.05	-0.091	-0.01	0.049	-0.055	-0.118	0.007	0.085	-0.054	-9.63	0.005	-0.068	0.079	0.906
BMI	SRH	-0.143	-0.183	-0.103	3.2e-08	-0.133	-0.195	-0.075	3.56e-05	-0.136	6.62	-0.009	-0.079	0.064	0.818
GCSE	ADHD	-0.176	-0.207	-0.145	7.32e-17	-0.061	-0.098	-0.025	0.001	-0.127	65.37	-0.115	-0.163	-0.068	4.95e-05
GCSE	BMI	-0.135	-0.166	-0.104	1.88e-10	-0.023	-0.061	0.016	0.239	-0.087	83.25	-0.112	-0.162	-0.063	8.1e-05
GCSE	EA	0.418	0.391	0.445	1.6e-98	0.214	0.175	0.251	2.22e-26	0.323	48.93	0.205	0.157	0.252	8.45e-14
GCSE	Height	0.033	0.002	0.065	0.108	0	-0.039	0.039	0.982	0.019	101.31	0.034	-0.016	0.083	0.233
GCSE	IQ	0.32	0.292	0.349	6.21e-55	0.201	0.163	0.239	7.24e-25	0.268	37.21	0.119	0.071	0.167	1.79e-05
GCSE	Neurot	-0.074	-0.108	-0.041	0.000526	-0.061	-0.097	-0.025	0.000886	-0.069	18.4	-0.014	-0.063	0.036	0.627
GCSE	SCZ	0.039	0.007	0.07	0.063	-0.017	-0.055	0.022	0.378	0.016	143.24	0.056	0.007	0.105	0.049
GCSE	SRH	0.188	0.157	0.219	4.93e-19	0.057	0.019	0.096	0.003	0.132	69.51	0.131	0.081	0.181	4.6e-06
SRH	ADHD	-0.056	-0.091	-0.022	0.014	-0.071	-0.137	-0.005	0.038	-0.069	-27.06	0.015	-0.059	0.091	0.713
SRH	BMI	-0.107	-0.141	-0.073	2.07e-06	-0.011	-0.076	0.054	0.752	-0.023	89.87	-0.096	-0.169	-0.024	0.019
SRH	EA	0.069	0.035	0.103	0.002	0.079	0.011	0.148	0.031	0.078	-14.17	-0.01	-0.087	0.066	0.819
SRH	Height	0.062	0.028	0.097	0.004	-0.008	-0.075	0.056	0.806	0.001	113.56	0.071	-0.003	0.143	0.082
SRH	IQ	0.022	-0.013	0.057	0.316	0.027	-0.045	0.099	0.445	0.026	-20.82	-0.005	-0.084	0.075	0.911
SRH	Neurot	-0.08	-0.114	-0.045	0.000445	-0.014	-0.078	0.05	0.671	-0.023	82.2	-0.066	-0.139	0.006	0.104
SRH	SCZ	-0.043	-0.078	-0.009	0.057	-0.038	-0.106	0.029	0.267	-0.039	10.71	-0.005	-0.081	0.071	0.911
SRH	SRH	0.138	0.105	0.172	1.06e-09	0.076	0.009	0.146	0.03	0.083	45.16	0.062	-0.016	0.139	0.133
Height	ADHD	-0.035	-0.076	0.006	0.176	-0.057	-0.112	-0.001	0.042	-0.047	-60.85	0.021	-0.048	0.09	0.574
Height	BMI	-0.021	-0.06	0.019	0.414	0.025	-0.028	0.079	0.368	0.005	219.22	-0.046	-0.114	0.021	0.224
Height	EA	0.034	-0.006	0.073	0.181	-0.004	-0.063	0.057	0.888	0.013	112.35	0.038	-0.032	0.109	0.33
Height	Height	0.465	0.433	0.499	7.48e-90	0.41	0.356	0.465	5.72e-53	0.432	11.83	0.055	-0.01	0.122	0.101
Height	IQ	0.042	0.002	0.081	0.098	-0.006	-0.062	0.047	0.825	0.015	115.25	0.048	-0.019	0.117	0.208
Height	Neurot	-0.058	-0.098	-0.019	0.025	0.007	-0.048	0.066	0.799	-0.022	112.01	-0.065	-0.134	0.001	0.083
Height	SCZ	-0.051	-0.09	-0.012	0.046	0.015	-0.039	0.069	0.583	-0.014	130.07	-0.067	-0.131	-0.001	0.08
Height	SRH	0.057	0.019	0.095	0.027	-0.027	-0.079	0.025	0.344	0.01	146.96	0.084	0.02	0.149	0.029
IQ	ADHD	-0.085	-0.123	-0.049	0.000448	-0.004	-0.057	0.049	0.874	-0.038	94.92	-0.081	-0.145	-0.016	0.027
IQ	BMI	-0.029	-0.065	0.007	0.241	0.014	-0.039	0.069	0.6	-0.004	149.71	-0.043	-0.108	0.022	0.24
IQ	EA	0.253	0.219	0.289	1.12e-26	0.126	0.068	0.184	2.15e-05	0.177	50.09	0.127	0.06	0.195	0.000757
IQ	Height	0.009	-0.03	0.048	0.716	0.044	-0.012	0.101	0.099	0.029	-399.06	-0.036	-0.104	0.033	0.329
IQ	IQ	0.263	0.228	0.298	2.86e-27	0.137	0.083	0.19	1.32e-06	0.187	47.98	0.126	0.061	0.192	0.000627
IQ	Neurot	-0.018	-0.057	0.021	0.457	-0.018	-0.072	0.037	0.496	-0.018	2	0	-0.068	0.067	0.992
IQ	SCZ	0.006	-0.031	0.043	0.824	0.012	-0.041	0.066	0.653	0.009	-122.3	-0.007	-0.071	0.058	0.854
IQ	SRH	0.109	0.071	0.145	8.19e-06	0.022	-0.033	0.08	0.435	0.058	79.42	0.086	0.019	0.151	0.021
Neurot	ADHD	-0.009	-0.057	0.04	0.765	0.081	-0.006	0.164	0.092	0.071	963.99	-0.09	-0.187	0.01	0.115
Neurot	BMI	-0.017	-0.065	0.033	0.586	0.02	-0.072	0.115	0.662	0.017	220.62	-0.037	-0.142	0.071	0.505
Neurot	EA	0.015	-0.031	0.06	0.601	0.015	-0.091	0.125	0.779	0.015	0.22	0	-0.119	0.114	1
Neurot	Height	-0.025	-0.073	0.023	0.407	0.036	-0.055	0.121	0.454	0.029	242.68	-0.06	-0.161	0.042	0.281
Neurot	IQ	-0.006	-0.05	0.038	0.849	0.057	-0.043	0.157	0.249	0.051	1085.06	-0.063	-0.17	0.043	0.279
Neurot	Neurot	0.108	0.058	0.16	0.000634	0.021	-0.072	0.115	0.649	0.03	80.41	0.087	-0.016	0.191	0.122
Neurot	SCZ	-0.014	-0.064	0.038	0.662	0.063	-0.033	0.16	0.192	0.055	569.82	-0.077	-0.189	0.034	0.181
Neurot	SRH	-0.041	-0.085	0.003	0.176	-0.024	-0.121	0.075	0.617	-0.026	39.94	-0.016	-0.123	0.09	0.777
SCZ	ADHD	0.044	0.003	0.084	0.118	0.003	-0.069	0.075	0.943	0.013	94.06	0.041	-0.045	0.127	0.371
SCZ	BMI	0.109	0.069	0.149	5.72e-05	0.04	-0.036	0.115	0.276	0.057	63.06	0.068	-0.014	0.152	0.133
SCZ	EA	-0.081	-0.124	-0.038	0.003	0.009	-0.068	0.083	0.811	-0.013	111.54	-0.091	-0.176	-0.001	0.057
SCZ	Height	0	-0.043	0.041	0.991	0.002	-0.064	0.068	0.952	0.002	832.51	-0.003	-0.081	0.078	0.955
SCZ	IQ	-0.024	-0.065	0.018	0.366	0.025	-0.049	0.098	0.51	0.013	204.8	-0.049	-0.134	0.038	0.29
SCZ	Neurot	0.062	0.022	0.102	0.027	-0.024	-0.088	0.042	0.501	-0.002	138.19	0.085	0.009	0.161	0.057
SCZ	SCZ	-0.01	-0.051	0.032	0.715	-0.011	-0.085	0.064	0.777	-0.01	-4.95	0	-0.085	0.086	0.991
SCZ	SRH	-0.122	-0.164	-0.08	9.91e-06	-0.012	-0.083	0.059	0.741	-0.039	90.06	-0.11	-0.193	-0.028	0.016
Note. BMI = Body Mass Index; IQ = Intelligence; GCSE = General Certificate of Secondary Education (educational achievement); ADHD = Attention-Deficit/Hyperactivity Disorder; SCZ = Schizophrenia symptoms; EA = Educational Attainment; Neurot = Neuroticism; SRH = Self-rated Health; B = Between-family estimate; W = Within-family estimate; L.CI = Lower 95% bootstrap percentile interval; U.CI = Upper 9…
