# Supplementary material for: Comparing Within- and Between-Family Polygenic Score Prediction
Source: Am J Hum Genet. 2019 Jul 11;105(2):351–63. doi: 10.1016/j.ajhg.2019.06.006 (PMC6698881; doi:10.1016/j.ajhg.2019.06.006)
Supplement: Table S7. Within- and Between-Family Prediction Estimates after Accounting for Family Socio-Economic Status [file mmc3.xlsx]

## Sheet: Sheet1
Table S7. Within- and between-family prediction estimates after accounting for family socio-economic status
pheno	GPS	beta.B	L.CI.B	U.CI.B	P.B	beta.W	L.CI.W	U.CI.W	P.W	TotEff	PercRed	BetaDiff	Diff.L.CI	Diff.U.CI	P.diff
ADHD	ADHD	0.087	0.058	0.117	4.54e-06	0.122	0.076	0.17	2.5e-07	0.112	-39.79	-0.035	-0.092	0.021	0.251
ADHD	BMI	0.057	0.029	0.085	0.002	0.041	-0.006	0.088	0.088	0.046	28.76	0.016	-0.038	0.071	0.587
ADHD	EA	-0.051	-0.081	-0.021	0.01	-0.139	-0.192	-0.087	4.62e-08	-0.112	-171.34	0.088	0.028	0.15	0.006
ADHD	Height	-0.013	-0.041	0.015	0.488	0.021	-0.024	0.066	0.374	0.011	265.07	-0.034	-0.086	0.02	0.259
ADHD	IQ	-0.067	-0.096	-0.037	0.000379	-0.112	-0.159	-0.065	4.63e-06	-0.099	-67.12	0.045	-0.01	0.101	0.144
ADHD	Neurot	0.031	0.003	0.059	0.096	0.055	0.01	0.101	0.017	0.048	-74.95	-0.024	-0.076	0.029	0.43
ADHD	SCZ	0.002	-0.027	0.03	0.922	0.038	-0.009	0.084	0.112	0.027	-2006.88	-0.036	-0.091	0.017	0.231
ADHD	SRH	-0.087	-0.114	-0.058	5.6e-06	-0.033	-0.08	0.016	0.183	-0.049	62.05	-0.054	-0.109	0.001	0.085
BMI	ADHD	0.041	0.004	0.078	0.107	0.054	-0.01	0.117	0.093	0.05	-32.39	-0.013	-0.086	0.06	0.746
BMI	BMI	0.328	0.292	0.364	1.1e-41	0.299	0.239	0.359	2.79e-21	0.306	9.01	0.03	-0.04	0.1	0.446
BMI	EA	-0.039	-0.082	0.003	0.15	-0.063	-0.133	0.006	0.07	-0.056	-60.15	0.024	-0.058	0.107	0.592
BMI	Height	-0.046	-0.083	-0.011	0.059	-0.03	-0.095	0.036	0.35	-0.035	34.52	-0.016	-0.091	0.058	0.694
BMI	IQ	-0.01	-0.048	0.029	0.703	0.014	-0.055	0.082	0.671	0.007	245.16	-0.024	-0.101	0.056	0.569
BMI	Neurot	-0.085	-0.123	-0.045	0.000814	0.004	-0.057	0.061	0.91	-0.022	104.25	-0.089	-0.16	-0.016	0.029
BMI	SCZ	-0.049	-0.088	-0.008	0.053	-0.053	-0.117	0.008	0.102	-0.052	-9.35	0.005	-0.069	0.079	0.912
BMI	SRH	-0.102	-0.142	-0.062	9.73e-05	-0.142	-0.204	-0.082	1.31e-05	-0.13	-38.44	0.039	-0.032	0.115	0.345
GCSE	ADHD	-0.083	-0.11	-0.055	5.38e-06	-0.062	-0.099	-0.025	0.001	-0.071	25.62	-0.021	-0.068	0.025	0.423
GCSE	BMI	-0.056	-0.082	-0.029	0.002	-0.024	-0.062	0.016	0.226	-0.038	57.86	-0.032	-0.079	0.016	0.224
GCSE	EA	0.243	0.216	0.27	5.23e-38	0.21	0.172	0.249	3.43e-25	0.225	13.43	0.033	-0.017	0.08	0.232
GCSE	Height	0.008	-0.019	0.035	0.639	-0.002	-0.041	0.038	0.914	0.003	125.27	0.01	-0.038	0.058	0.692
GCSE	IQ	0.212	0.187	0.238	8.65e-32	0.199	0.161	0.237	5.11e-24	0.205	5.98	0.013	-0.033	0.06	0.631
GCSE	Neurot	-0.037	-0.065	-0.009	0.043	-0.063	-0.1	-0.025	0.000729	-0.051	-69.83	0.026	-0.021	0.072	0.321
GCSE	SCZ	0.029	0.003	0.055	0.101	-0.018	-0.057	0.022	0.355	0.003	161.65	0.047	0	0.094	0.073
GCSE	SRH	0.069	0.041	0.098	0.000187	0.055	0.016	0.094	0.005	0.061	21.28	0.015	-0.034	0.065	0.584
SRH	ADHD	-0.046	-0.082	-0.011	0.046	-0.074	-0.142	-0.008	0.032	-0.071	-60.59	0.028	-0.047	0.105	0.501
SRH	BMI	-0.105	-0.14	-0.071	4.05e-06	-0.014	-0.081	0.052	0.688	-0.025	86.76	-0.091	-0.166	-0.018	0.028
SRH	EA	0.052	0.015	0.09	0.033	0.078	0.008	0.148	0.037	0.074	-48.78	-0.025	-0.106	0.053	0.567
SRH	Height	0.058	0.024	0.093	0.009	-0.007	-0.075	0.059	0.829	0.001	112.96	0.065	-0.009	0.139	0.112
SRH	IQ	0.007	-0.03	0.044	0.762	0.03	-0.042	0.103	0.396	0.027	-336.4	-0.023	-0.104	0.057	0.581
SRH	Neurot	-0.073	-0.109	-0.037	0.002	-0.016	-0.083	0.05	0.632	-0.023	77.47	-0.056	-0.132	0.019	0.171
SRH	SCZ	-0.041	-0.077	-0.006	0.071	-0.04	-0.109	0.029	0.261	-0.04	3.18	-0.001	-0.079	0.075	0.975
SRH	SRH	0.128	0.093	0.163	4.15e-08	0.075	0.006	0.147	0.034	0.081	41.88	0.054	-0.027	0.132	0.202
Height	ADHD	-0.026	-0.068	0.017	0.332	-0.061	-0.116	-0.002	0.031	-0.045	-136.37	0.035	-0.036	0.105	0.364
Height	BMI	-0.017	-0.057	0.025	0.523	0.013	-0.041	0.066	0.637	0	179.18	-0.03	-0.099	0.04	0.435
Height	EA	0.013	-0.031	0.055	0.645	-0.002	-0.062	0.059	0.96	0.005	111.66	0.014	-0.061	0.088	0.726
Height	Height	0.474	0.442	0.507	2.94e-91	0.399	0.345	0.454	1.56e-49	0.428	15.63	0.074	0.01	0.138	0.029
Height	IQ	0.027	-0.015	0.067	0.307	0.003	-0.052	0.06	0.906	0.014	87.23	0.023	-0.045	0.091	0.55
Height	Neurot	-0.055	-0.095	-0.015	0.035	0.009	-0.047	0.067	0.734	-0.019	117.14	-0.065	-0.134	0.004	0.09
Height	SCZ	-0.053	-0.093	-0.014	0.042	0.012	-0.043	0.068	0.67	-0.016	122.95	-0.065	-0.131	0.001	0.091
Height	SRH	0.047	0.008	0.086	0.082	-0.02	-0.073	0.032	0.493	0.01	141.7	0.066	0.002	0.133	0.09
IQ	ADHD	-0.041	-0.076	-0.006	0.077	-0.003	-0.057	0.053	0.923	-0.016	93.34	-0.038	-0.104	0.027	0.293
IQ	BMI	0.022	-0.012	0.055	0.346	0.009	-0.046	0.064	0.751	0.013	59.53	0.013	-0.052	0.077	0.72
IQ	EA	0.128	0.091	0.165	1.28e-07	0.119	0.058	0.177	8.18e-05	0.122	7.05	0.009	-0.06	0.079	0.815
IQ	Height	-0.006	-0.041	0.031	0.81	0.041	-0.016	0.098	0.128	0.025	850.22	-0.047	-0.113	0.02	0.187
IQ	IQ	0.191	0.158	0.227	3.28e-16	0.129	0.073	0.184	6.67e-06	0.15	32.52	0.062	-0.004	0.129	0.091
IQ	Neurot	0.002	-0.035	0.039	0.928	-0.03	-0.085	0.025	0.269	-0.019	1526.48	0.032	-0.035	0.1	0.368
IQ	SCZ	0.008	-0.027	0.042	0.735	0.012	-0.043	0.066	0.673	0.01	-48.29	-0.004	-0.068	0.062	0.916
IQ	SRH	0.032	-0.004	0.068	0.175	0.025	-0.033	0.08	0.391	0.027	22.04	0.007	-0.057	0.074	0.85
Neurot	ADHD	-0.013	-0.062	0.038	0.686	0.083	-0.005	0.169	0.087	0.073	742.07	-0.096	-0.196	0.009	0.098
Neurot	BMI	-0.02	-0.07	0.032	0.531	0.018	-0.08	0.113	0.708	0.014	189.26	-0.038	-0.146	0.073	0.508
Neurot	EA	0.03	-0.018	0.078	0.337	0.024	-0.086	0.134	0.654	0.025	19.32	0.006	-0.114	0.129	0.926
Neurot	Height	-0.021	-0.071	0.028	0.487	0.035	-0.053	0.125	0.469	0.029	262.92	-0.056	-0.156	0.045	0.324
Neurot	IQ	-0.002	-0.049	0.045	0.959	0.074	-0.025	0.175	0.138	0.066	4652.28	-0.076	-0.187	0.035	0.199
Neurot	Neurot	0.109	0.057	0.161	0.00069	0.013	-0.079	0.11	0.779	0.022	87.79	0.096	-0.013	0.202	0.094
Neurot	SCZ	-0.012	-0.065	0.039	0.689	0.053	-0.047	0.151	0.284	0.046	522.34	-0.065	-0.178	0.048	0.262
Neurot	SRH	-0.034	-0.08	0.012	0.283	-0.014	-0.115	0.085	0.775	-0.016	58.02	-0.02	-0.131	0.091	0.739
SCZ	ADHD	0.029	-0.011	0.07	0.297	0.005	-0.068	0.077	0.892	0.011	82.66	0.024	-0.062	0.112	0.604
SCZ	BMI	0.101	0.061	0.141	0.00018	0.043	-0.032	0.119	0.25	0.056	57.44	0.058	-0.024	0.141	0.207
SCZ	EA	-0.049	-0.097	-0.001	0.09	0.014	-0.063	0.092	0.731	-0.001	127.82	-0.063	-0.157	0.028	0.201
SCZ	Height	-0.006	-0.047	0.033	0.81	-0.002	-0.069	0.064	0.958	-0.003	68.92	-0.004	-0.084	0.075	0.924
SCZ	IQ	0.002	-0.04	0.045	0.953	0.021	-0.055	0.097	0.582	0.017	-1242.26	-0.02	-0.108	0.071	0.676
SCZ	Neurot	0.055	0.014	0.095	0.047	-0.037	-0.1	0.027	0.305	-0.015	166.68	0.091	0.018	0.165	0.042
SCZ	SCZ	-0.004	-0.045	0.037	0.878	-0.017	-0.093	0.055	0.653	-0.014	-306.85	0.013	-0.072	0.099	0.783
SCZ	SRH	-0.1	-0.143	-0.056	0.000328	-0.005	-0.075	0.067	0.892	-0.027	94.96	-0.095	-0.179	-0.011	0.04
Note. BMI = Body Mass Index; IQ = Intelligence; GCSE = General Certificate of Secondary Education (educational achievement); ADHD = Attention-Deficit/Hyperactivity Disorder; SCZ = Schizophrenia symptoms; EA = Educational Attainment; Neurot = Neuroticism; SRH = Self-rated Health; B = Between-family estimate; W = Within-family estimate; L.CI = Lower 95% bootstrap percentile interval; U.CI = Upper 9…
