# Supplementary material for: Comparing Within- and Between-Family Polygenic Score Prediction
Source: Am J Hum Genet. 2019 Jul 11;105(2):351–63. doi: 10.1016/j.ajhg.2019.06.006 (PMC6698881; doi:10.1016/j.ajhg.2019.06.006)
Supplement: Table S8. Comparison of Between-Family Coefficients before and after Controlling for Family Socio-Economic Status [file mmc4.xlsx]

## Sheet: Sheet1
Table S8. Comparison of between-family coefficients before and after controlling for family socio-economic status
pheno	GPS	beta.B	L.CI.B	U.CI.B	P.B	beta.B.SES	L.CI.B.SES	U.CI.B.SES	P.B.SES	BetaDiff	P.Diff
ADHD	ADHD	0.111	0.082	0.14	6.8e-09	0.087	0.058	0.117	4.54e-06	0.023	0.383
ADHD	BMI	0.093	0.065	0.121	6.92e-07	0.057	0.029	0.085	0.002	0.036	0.176
ADHD	EA	-0.118	-0.145	-0.09	1.4e-10	-0.051	-0.081	-0.021	0.01	-0.067	0.013
ADHD	Height	-0.02	-0.049	0.008	0.288	-0.013	-0.041	0.015	0.488	-0.007	0.789
ADHD	IQ	-0.106	-0.134	-0.077	1.22e-08	-0.067	-0.096	-0.037	0.000379	-0.039	0.142
ADHD	Neurot	0.044	0.015	0.073	0.021	0.031	0.003	0.059	0.096	0.013	0.63
ADHD	SCZ	-0.001	-0.03	0.028	0.963	0.002	-0.027	0.03	0.922	-0.003	0.919
ADHD	SRH	-0.125	-0.152	-0.097	2.78e-11	-0.087	-0.114	-0.058	5.6e-06	-0.038	0.149
BMI	ADHD	0.068	0.03	0.105	0.008	0.041	0.004	0.078	0.107	0.027	0.459
BMI	BMI	0.35	0.313	0.385	2.35e-46	0.328	0.292	0.364	1.1e-41	0.022	0.515
BMI	EA	-0.113	-0.152	-0.074	9.69e-06	-0.039	-0.082	0.003	0.15	-0.073	0.049
BMI	Height	-0.047	-0.085	-0.012	0.056	-0.046	-0.083	-0.011	0.059	-0.001	0.967
BMI	IQ	-0.048	-0.085	-0.009	0.058	-0.01	-0.048	0.029	0.703	-0.038	0.285
BMI	Neurot	-0.081	-0.119	-0.041	0.002	-0.085	-0.123	-0.045	0.000814	0.004	0.902
BMI	SCZ	-0.05	-0.091	-0.01	0.049	-0.049	-0.088	-0.008	0.053	-0.002	0.964
BMI	SRH	-0.143	-0.183	-0.103	3.2e-08	-0.102	-0.142	-0.062	9.73e-05	-0.041	0.268
GCSE	ADHD	-0.176	-0.207	-0.145	7.32e-17	-0.083	-0.11	-0.055	5.38e-06	-0.093	0.000769
GCSE	BMI	-0.135	-0.166	-0.104	1.88e-10	-0.056	-0.082	-0.029	0.002	-0.079	0.004
GCSE	EA	0.418	0.391	0.445	1.6e-98	0.243	0.216	0.27	5.23e-38	0.175	3.59e-11
GCSE	Height	0.033	0.002	0.065	0.108	0.008	-0.019	0.035	0.639	0.025	0.36
GCSE	IQ	0.32	0.292	0.349	6.21e-55	0.212	0.187	0.238	8.65e-32	0.108	5.23e-05
GCSE	Neurot	-0.074	-0.108	-0.041	0.000526	-0.037	-0.065	-0.009	0.043	-0.037	0.183
GCSE	SCZ	0.039	0.007	0.07	0.063	0.029	0.003	0.055	0.101	0.01	0.719
GCSE	SRH	0.188	0.157	0.219	4.93e-19	0.069	0.041	0.098	0.000187	0.119	2.25e-05
SRH	ADHD	-0.056	-0.091	-0.022	0.014	-0.046	-0.082	-0.011	0.046	-0.01	0.766
SRH	BMI	-0.107	-0.141	-0.073	2.07e-06	-0.105	-0.14	-0.071	4.05e-06	-0.002	0.958
SRH	EA	0.069	0.035	0.103	0.002	0.052	0.015	0.09	0.033	0.017	0.603
SRH	Height	0.062	0.028	0.097	0.004	0.058	0.024	0.093	0.009	0.004	0.889
SRH	IQ	0.022	-0.013	0.057	0.316	0.007	-0.03	0.044	0.762	0.015	0.631
SRH	Neurot	-0.08	-0.114	-0.045	0.000445	-0.073	-0.109	-0.037	0.002	-0.007	0.826
SRH	SCZ	-0.043	-0.078	-0.009	0.057	-0.041	-0.077	-0.006	0.071	-0.002	0.95
SRH	SRH	0.138	0.105	0.172	1.06e-09	0.128	0.093	0.163	4.15e-08	0.01	0.767
Height	ADHD	-0.035	-0.076	0.006	0.176	-0.026	-0.068	0.017	0.332	-0.01	0.798
Height	BMI	-0.021	-0.06	0.019	0.414	-0.017	-0.057	0.025	0.523	-0.004	0.906
Height	EA	0.034	-0.006	0.073	0.181	0.013	-0.031	0.055	0.645	0.021	0.574
Height	Height	0.465	0.433	0.499	7.48e-90	0.474	0.442	0.507	2.94e-91	-0.008	0.792
Height	IQ	0.042	0.002	0.081	0.098	0.027	-0.015	0.067	0.307	0.015	0.679
Height	Neurot	-0.058	-0.098	-0.019	0.025	-0.055	-0.095	-0.015	0.035	-0.003	0.936
Height	SCZ	-0.051	-0.09	-0.012	0.046	-0.053	-0.093	-0.014	0.042	0.002	0.964
Height	SRH	0.057	0.019	0.095	0.027	0.047	0.008	0.086	0.082	0.01	0.782
IQ	ADHD	-0.085	-0.123	-0.049	0.000448	-0.041	-0.076	-0.006	0.077	-0.045	0.178
IQ	BMI	-0.029	-0.065	0.007	0.241	0.022	-0.012	0.055	0.346	-0.05	0.133
IQ	EA	0.253	0.219	0.289	1.12e-26	0.128	0.091	0.165	1.28e-07	0.126	0.000169
IQ	Height	0.009	-0.03	0.048	0.716	-0.006	-0.041	0.031	0.81	0.014	0.667
IQ	IQ	0.263	0.228	0.298	2.86e-27	0.191	0.158	0.227	3.28e-16	0.071	0.032
IQ	Neurot	-0.018	-0.057	0.021	0.457	0.002	-0.035	0.039	0.928	-0.02	0.545
IQ	SCZ	0.006	-0.031	0.043	0.824	0.008	-0.027	0.042	0.735	-0.002	0.945
IQ	SRH	0.109	0.071	0.145	8.19e-06	0.032	-0.004	0.068	0.175	0.077	0.023
Neurot	ADHD	-0.009	-0.057	0.04	0.765	-0.013	-0.062	0.038	0.686	0.004	0.936
Neurot	BMI	-0.017	-0.065	0.033	0.586	-0.02	-0.07	0.032	0.531	0.003	0.947
Neurot	EA	0.015	-0.031	0.06	0.601	0.03	-0.018	0.078	0.337	-0.015	0.721
Neurot	Height	-0.025	-0.073	0.023	0.407	-0.021	-0.071	0.028	0.487	-0.004	0.934
Neurot	IQ	-0.006	-0.05	0.038	0.849	-0.002	-0.049	0.045	0.959	-0.004	0.924
Neurot	Neurot	0.108	0.058	0.16	0.000634	0.109	0.057	0.161	0.00069	-0.001	0.983
Neurot	SCZ	-0.014	-0.064	0.038	0.662	-0.012	-0.065	0.039	0.689	-0.001	0.981
Neurot	SRH	-0.041	-0.085	0.003	0.176	-0.034	-0.08	0.012	0.283	-0.007	0.873
SCZ	ADHD	0.044	0.003	0.084	0.118	0.029	-0.011	0.07	0.297	0.015	0.71
SCZ	BMI	0.109	0.069	0.149	5.72e-05	0.101	0.061	0.141	0.00018	0.008	0.833
SCZ	EA	-0.081	-0.124	-0.038	0.003	-0.049	-0.097	-0.001	0.09	-0.032	0.418
SCZ	Height	0	-0.043	0.041	0.991	-0.006	-0.047	0.033	0.81	0.006	0.872
SCZ	IQ	-0.024	-0.065	0.018	0.366	0.002	-0.04	0.045	0.953	-0.026	0.499
SCZ	Neurot	0.062	0.022	0.102	0.027	0.055	0.014	0.095	0.047	0.007	0.861
SCZ	SCZ	-0.01	-0.051	0.032	0.715	-0.004	-0.045	0.037	0.878	-0.006	0.88
SCZ	SRH	-0.122	-0.164	-0.08	9.91e-06	-0.1	-0.143	-0.056	0.000328	-0.022	0.577
Note. SES = family socio-economic status; BMI = Body Mass Index; IQ = Intelligence; GCSE = General Certificate of Secondary Education (educational achievement); ADHD = Attention-Deficit/Hyperactivity Disorder; SCZ = Schizophrenia symptoms; EA = Educational Attainment; Neurot = Neuroticism; SRH = Self-rated Health; B = Between-family estimate; L.CI = Lower 95% bootstrap percentile interval; U.CI =…
