# Supplementary material for: Comparing Within- and Between-Family Polygenic Score Prediction
Source: Am J Hum Genet. 2019 Jul 11;105(2):351–63. doi: 10.1016/j.ajhg.2019.06.006 (PMC6698881; doi:10.1016/j.ajhg.2019.06.006)
Supplement: Table S9. Within- and Between-Family Prediction Estimates after Accounting for Parental Education [file mmc5.xlsx]

## Sheet: Sheet1
Table S9. Within- and between-family prediction estimates after accounting for parental education
pheno	GPS	beta.B	L.CI.B	U.CI.B	P.B	beta.W	L.CI.W	U.CI.W	P.W	TotEff	PercRed	BetaDiff	Diff.L.CI	Diff.U.CI	P.diff
ADHD	ADHD	0.091	0.059	0.122	1e-05	0.107	0.056	0.158	2.92e-05	0.102	-17.42	-0.016	-0.075	0.043	0.628
ADHD	BMI	0.076	0.044	0.107	0.000182	0.046	-0.004	0.096	0.076	0.056	39.4	0.03	-0.029	0.087	0.363
ADHD	EA	-0.048	-0.082	-0.014	0.025	-0.134	-0.19	-0.078	1.01e-06	-0.106	-177.91	0.086	0.02	0.151	0.014
ADHD	Height	-0.016	-0.047	0.015	0.428	0.015	-0.033	0.064	0.553	0.005	195.03	-0.031	-0.088	0.026	0.338
ADHD	IQ	-0.052	-0.083	-0.02	0.012	-0.111	-0.163	-0.06	3e-05	-0.092	-115.23	0.059	-0.001	0.121	0.076
ADHD	Neurot	0.035	0.005	0.065	0.087	0.046	-0.001	0.094	0.061	0.043	-32.09	-0.011	-0.065	0.043	0.726
ADHD	SCZ	0.02	-0.012	0.05	0.33	0.03	-0.022	0.08	0.249	0.027	-49.58	-0.01	-0.068	0.049	0.764
ADHD	SRH	-0.079	-0.109	-0.048	0.000142	-0.037	-0.09	0.016	0.172	-0.05	52.96	-0.042	-0.102	0.018	0.221
BMI	ADHD	0.056	0.016	0.094	0.046	0.046	-0.023	0.114	0.194	0.049	17.41	0.01	-0.069	0.088	0.83
BMI	BMI	0.353	0.313	0.393	5.37e-40	0.309	0.246	0.373	3.08e-19	0.32	12.38	0.044	-0.031	0.117	0.303
BMI	EA	-0.052	-0.098	-0.007	0.079	-0.058	-0.136	0.018	0.125	-0.057	-11.75	0.006	-0.083	0.096	0.899
BMI	Height	-0.056	-0.095	-0.017	0.038	-0.066	-0.138	0.007	0.063	-0.063	-17.4	0.01	-0.076	0.09	0.826
BMI	IQ	-0.006	-0.048	0.037	0.837	0.03	-0.045	0.106	0.405	0.02	633.96	-0.036	-0.122	0.052	0.43
BMI	Neurot	-0.086	-0.126	-0.044	0.002	-0.029	-0.097	0.036	0.399	-0.046	65.87	-0.056	-0.135	0.022	0.204
BMI	SCZ	-0.058	-0.1	-0.014	0.039	-0.073	-0.142	-0.004	0.04	-0.069	-26.64	0.015	-0.069	0.097	0.733
BMI	SRH	-0.109	-0.152	-0.066	0.000153	-0.101	-0.172	-0.034	0.006	-0.104	6.62	-0.007	-0.088	0.073	0.877
GCSE	ADHD	-0.115	-0.144	-0.086	9.27e-09	-0.054	-0.094	-0.013	0.011	-0.083	53.4	-0.061	-0.113	-0.011	0.034
GCSE	BMI	-0.087	-0.117	-0.058	1.37e-05	-0.012	-0.053	0.029	0.569	-0.048	86.22	-0.075	-0.126	-0.025	0.01
GCSE	EA	0.263	0.233	0.292	2.65e-37	0.213	0.171	0.255	2.98e-22	0.236	18.91	0.05	-0.002	0.101	0.093
GCSE	Height	0.013	-0.017	0.043	0.512	0.009	-0.034	0.052	0.66	0.011	28.69	0.004	-0.048	0.056	0.897
GCSE	IQ	0.205	0.177	0.234	7.43e-25	0.19	0.148	0.232	7.87e-19	0.198	7.28	0.015	-0.036	0.066	0.606
GCSE	Neurot	-0.042	-0.074	-0.011	0.035	-0.039	-0.08	0.001	0.049	-0.041	7.08	-0.003	-0.054	0.048	0.915
GCSE	SCZ	0.012	-0.017	0.042	0.533	-0.008	-0.051	0.035	0.714	0.002	161.13	0.02	-0.032	0.072	0.486
GCSE	SRH	0.1	0.07	0.129	8e-07	0.046	0.003	0.089	0.031	0.072	53.54	0.053	0	0.107	0.069
SRH	ADHD	-0.046	-0.085	-0.008	0.07	-0.095	-0.167	-0.022	0.012	-0.089	-108.05	0.05	-0.034	0.131	0.277
SRH	BMI	-0.091	-0.13	-0.053	0.000303	-0.02	-0.092	0.053	0.599	-0.029	78.07	-0.071	-0.154	0.009	0.118
SRH	EA	0.041	-0.001	0.082	0.127	0.099	0.021	0.176	0.015	0.091	-141.48	-0.058	-0.144	0.028	0.233
SRH	Height	0.044	0.007	0.082	0.07	-0.002	-0.075	0.07	0.95	0.004	105.41	0.047	-0.034	0.128	0.3
SRH	IQ	-0.001	-0.042	0.04	0.966	0.044	-0.035	0.121	0.267	0.038	4149.06	-0.045	-0.132	0.044	0.337
SRH	Neurot	-0.084	-0.123	-0.044	0.000908	0.005	-0.063	0.072	0.902	-0.007	105.47	-0.088	-0.165	-0.011	0.049
SRH	SCZ	-0.024	-0.063	0.014	0.332	-0.015	-0.091	0.059	0.686	-0.017	36.51	-0.009	-0.091	0.075	0.846
SRH	SRH	0.121	0.082	0.16	2.64e-06	0.084	0.006	0.164	0.034	0.089	30.52	0.037	-0.052	0.125	0.433
Height	ADHD	-0.021	-0.067	0.027	0.48	-0.087	-0.151	-0.024	0.006	-0.059	-325.16	0.067	-0.013	0.144	0.12
Height	BMI	-0.019	-0.064	0.027	0.517	0.03	-0.031	0.09	0.34	0.01	261.55	-0.049	-0.124	0.027	0.253
Height	EA	0.004	-0.043	0.052	0.902	0.019	-0.05	0.085	0.578	0.013	-404.14	-0.015	-0.097	0.067	0.74
Height	Height	0.454	0.416	0.492	6.77e-68	0.411	0.353	0.473	1.6e-41	0.427	9.53	0.043	-0.032	0.117	0.256
Height	IQ	0.018	-0.026	0.062	0.528	-0.002	-0.066	0.062	0.96	0.007	109.09	0.02	-0.056	0.095	0.65
Height	Neurot	-0.044	-0.088	0	0.128	0.005	-0.06	0.07	0.877	-0.016	111.02	-0.049	-0.125	0.027	0.25
Height	SCZ	-0.063	-0.107	-0.018	0.03	0	-0.061	0.062	0.995	-0.026	99.71	-0.062	-0.137	0.011	0.146
Height	SRH	0.036	-0.007	0.079	0.222	-0.016	-0.078	0.046	0.639	0.006	143	0.052	-0.023	0.128	0.244
IQ	ADHD	-0.056	-0.093	-0.02	0.019	0	-0.056	0.058	0.993	-0.019	100.48	-0.056	-0.123	0.011	0.14
IQ	BMI	0.002	-0.033	0.038	0.942	0.028	-0.028	0.085	0.336	0.019	-1506.76	-0.026	-0.093	0.042	0.486
IQ	EA	0.146	0.107	0.183	7.08e-09	0.118	0.055	0.181	0.000204	0.127	19.24	0.028	-0.046	0.101	0.486
IQ	Height	-0.01	-0.048	0.026	0.672	0.026	-0.034	0.085	0.364	0.013	354.85	-0.036	-0.105	0.032	0.333
IQ	IQ	0.181	0.145	0.217	1.47e-13	0.123	0.066	0.181	4.67e-05	0.143	32.07	0.058	-0.012	0.128	0.133
IQ	Neurot	0.016	-0.022	0.056	0.508	-0.015	-0.072	0.042	0.587	-0.004	196.42	0.031	-0.039	0.104	0.399
IQ	SCZ	-0.01	-0.046	0.026	0.673	0.01	-0.049	0.07	0.739	0.003	194.91	-0.02	-0.088	0.048	0.599
IQ	SRH	0.033	-0.004	0.071	0.178	-0.005	-0.066	0.055	0.874	0.008	114.9	0.038	-0.032	0.107	0.336
Neurot	ADHD	-0.003	-0.056	0.051	0.931	0.106	0.008	0.202	0.052	0.094	3611.75	-0.109	-0.217	0.004	0.092
Neurot	BMI	-0.004	-0.057	0.052	0.915	0.048	-0.06	0.153	0.363	0.043	1401.65	-0.052	-0.17	0.069	0.412
Neurot	EA	0.039	-0.015	0.095	0.259	0.009	-0.108	0.131	0.875	0.012	76.6	0.03	-0.103	0.161	0.657
Neurot	Height	-0.03	-0.084	0.024	0.381	0.017	-0.082	0.114	0.742	0.012	157.44	-0.047	-0.159	0.07	0.449
Neurot	IQ	0.005	-0.048	0.055	0.895	0.064	-0.046	0.178	0.243	0.058	-1313.02	-0.06	-0.183	0.064	0.356
Neurot	Neurot	0.093	0.037	0.149	0.008	0.051	-0.053	0.153	0.324	0.055	45.2	0.042	-0.072	0.159	0.499
Neurot	SCZ	-0.009	-0.066	0.048	0.803	0.072	-0.036	0.183	0.175	0.064	929.63	-0.081	-0.206	0.046	0.202
Neurot	SRH	-0.032	-0.083	0.02	0.349	-0.058	-0.17	0.053	0.293	-0.056	-81.34	0.026	-0.098	0.15	0.688
SCZ	ADHD	0.054	0.012	0.097	0.07	-0.007	-0.086	0.072	0.856	0.008	113.33	0.061	-0.029	0.157	0.216
SCZ	BMI	0.083	0.04	0.126	0.005	0.052	-0.027	0.135	0.195	0.059	37	0.031	-0.058	0.115	0.537
SCZ	EA	-0.04	-0.087	0.009	0.198	0.017	-0.069	0.102	0.686	0.003	143.18	-0.058	-0.153	0.041	0.277
SCZ	Height	0.016	-0.031	0.063	0.581	0.008	-0.065	0.08	0.845	0.01	49.56	0.008	-0.08	0.098	0.875
SCZ	IQ	0.011	-0.036	0.056	0.716	0.042	-0.038	0.126	0.31	0.035	-297.12	-0.032	-0.13	0.063	0.534
SCZ	Neurot	0.041	-0.002	0.084	0.168	-0.036	-0.106	0.034	0.343	-0.017	187.42	0.077	-0.005	0.158	0.11
SCZ	SCZ	-0.016	-0.061	0.028	0.587	-0.026	-0.108	0.056	0.525	-0.023	-58.52	0.009	-0.085	0.104	0.85
SCZ	SRH	-0.109	-0.154	-0.062	0.000316	-0.005	-0.082	0.074	0.909	-0.029	95.68	-0.104	-0.195	-0.013	0.041
Note. BMI = Body Mass Index; IQ = Intelligence; GCSE = General Certificate of Secondary Education (educational achievement); ADHD = Attention-Deficit/Hyperactivity Disorder; SCZ = Schizophrenia symptoms; EA = Educational Attainment; Neurot = Neuroticism; SRH = Self-rated Health; B = Between-family estimate; W = Within-family estimate; L.CI = Lower 95% bootstrap percentile interval; U.CI = Upper 9…
