# Supplementary material for: Comparing Within- and Between-Family Polygenic Score Prediction
Source: Am J Hum Genet. 2019 Jul 11;105(2):351–63. doi: 10.1016/j.ajhg.2019.06.006 (PMC6698881; doi:10.1016/j.ajhg.2019.06.006)
Supplement: Table S10. Within- and Between-Family Prediction Estimates after Accounting for Parental Occupation [file mmc6.xlsx]

## Sheet: Sheet1
Table S10. Within- and between-family prediction estimates after accounting for parental occupation
pheno	GPS	beta.B	L.CI.B	U.CI.B	P.B	beta.W	L.CI.W	U.CI.W	P.W	TotEff	PercRed	BetaDiff	Diff.L.CI	Diff.U.CI	P.diff
ADHD	ADHD	0.104	0.073	0.135	2.72e-07	0.119	0.069	0.167	3.09e-06	0.114	-14.25	-0.015	-0.071	0.042	0.647
ADHD	BMI	0.08	0.051	0.11	6.32e-05	0.057	0.007	0.108	0.025	0.064	28.33	0.023	-0.035	0.08	0.484
ADHD	EA	-0.073	-0.103	-0.041	0.000334	-0.132	-0.188	-0.078	8.73e-07	-0.114	-82.11	0.06	-0.003	0.124	0.076
ADHD	Height	-0.01	-0.039	0.02	0.63	0.023	-0.027	0.072	0.363	0.013	340.61	-0.033	-0.09	0.026	0.311
ADHD	IQ	-0.074	-0.105	-0.043	0.000166	-0.124	-0.176	-0.072	2.66e-06	-0.108	-66.8	0.05	-0.011	0.11	0.131
ADHD	Neurot	0.034	0.004	0.064	0.096	0.05	0.003	0.096	0.042	0.045	-48.08	-0.016	-0.07	0.04	0.61
ADHD	SCZ	0.011	-0.02	0.041	0.586	0.023	-0.027	0.072	0.373	0.019	-106.77	-0.012	-0.069	0.045	0.718
ADHD	SRH	-0.079	-0.108	-0.05	9.22e-05	-0.051	-0.102	0.001	0.055	-0.06	35.76	-0.028	-0.088	0.03	0.395
BMI	ADHD	0.062	0.023	0.102	0.025	0.058	-0.01	0.124	0.099	0.059	6.47	0.004	-0.072	0.082	0.928
BMI	BMI	0.342	0.303	0.38	2.4e-38	0.316	0.254	0.382	9.16e-21	0.323	7.47	0.026	-0.048	0.097	0.541
BMI	EA	-0.089	-0.133	-0.047	0.002	-0.057	-0.132	0.019	0.129	-0.066	36.6	-0.033	-0.12	0.055	0.485
BMI	Height	-0.056	-0.094	-0.018	0.036	-0.08	-0.152	-0.009	0.022	-0.073	-43.1	0.024	-0.055	0.105	0.583
BMI	IQ	-0.042	-0.083	-0.001	0.119	0.025	-0.053	0.099	0.494	0.005	158.73	-0.067	-0.152	0.019	0.138
BMI	Neurot	-0.084	-0.125	-0.044	0.003	-0.029	-0.092	0.035	0.397	-0.045	65.37	-0.055	-0.131	0.02	0.214
BMI	SCZ	-0.051	-0.094	-0.007	0.066	-0.079	-0.148	-0.01	0.024	-0.07	-55.23	0.028	-0.052	0.112	0.528
BMI	SRH	-0.125	-0.167	-0.083	8.15e-06	-0.099	-0.168	-0.032	0.005	-0.107	20.69	-0.026	-0.102	0.053	0.567
GCSE	ADHD	-0.134	-0.165	-0.102	4.73e-10	-0.059	-0.1	-0.02	0.006	-0.098	55.61	-0.074	-0.125	-0.022	0.014
GCSE	BMI	-0.111	-0.143	-0.08	2.19e-07	-0.019	-0.06	0.023	0.381	-0.067	83.26	-0.093	-0.146	-0.04	0.002
GCSE	EA	0.341	0.311	0.37	1.91e-59	0.212	0.169	0.255	7.18e-22	0.275	37.7	0.128	0.075	0.182	1.58e-05
GCSE	Height	0.024	-0.008	0.056	0.263	0.008	-0.035	0.052	0.698	0.016	65.44	0.016	-0.038	0.069	0.604
GCSE	IQ	0.268	0.239	0.296	9.33e-38	0.199	0.158	0.24	6.75e-20	0.234	25.74	0.069	0.018	0.12	0.02
GCSE	Neurot	-0.045	-0.079	-0.012	0.038	-0.038	-0.08	0	0.058	-0.042	14.78	-0.007	-0.058	0.047	0.822
GCSE	SCZ	0.035	0.003	0.068	0.106	-0.006	-0.049	0.037	0.78	0.015	116.92	0.04	-0.014	0.095	0.176
GCSE	SRH	0.134	0.102	0.166	4.63e-10	0.051	0.007	0.095	0.019	0.094	62.32	0.084	0.028	0.139	0.006
SRH	ADHD	-0.038	-0.076	0.001	0.135	-0.093	-0.168	-0.016	0.016	-0.086	-147.98	0.056	-0.029	0.141	0.227
SRH	BMI	-0.082	-0.121	-0.043	0.001	-0.004	-0.076	0.068	0.907	-0.013	94.54	-0.077	-0.159	0.003	0.09
SRH	EA	0.025	-0.015	0.065	0.329	0.079	0.003	0.157	0.052	0.073	-215.64	-0.054	-0.14	0.03	0.261
SRH	Height	0.053	0.017	0.091	0.027	0.003	-0.069	0.075	0.946	0.009	95.09	0.051	-0.029	0.133	0.263
SRH	IQ	-0.01	-0.05	0.029	0.666	0.044	-0.034	0.123	0.269	0.037	519.22	-0.054	-0.142	0.034	0.242
SRH	Neurot	-0.082	-0.121	-0.042	0.001	0.001	-0.068	0.068	0.986	-0.009	100.79	-0.083	-0.16	-0.003	0.068
SRH	SCZ	-0.032	-0.07	0.006	0.199	-0.013	-0.088	0.063	0.738	-0.015	59.4	-0.019	-0.104	0.066	0.68
SRH	SRH	0.114	0.075	0.154	6.96e-06	0.073	-0.003	0.153	0.064	0.078	35.56	0.041	-0.046	0.127	0.388
Height	ADHD	-0.006	-0.05	0.039	0.838	-0.073	-0.138	-0.008	0.023	-0.045	-1129.81	0.067	-0.011	0.145	0.12
Height	BMI	-0.02	-0.065	0.025	0.492	0.029	-0.03	0.088	0.357	0.009	246.79	-0.049	-0.122	0.025	0.252
Height	EA	0.001	-0.044	0.047	0.985	0.005	-0.061	0.072	0.875	0.003	-839.01	-0.005	-0.083	0.076	0.915
Height	Height	0.455	0.418	0.493	6.34e-70	0.4	0.339	0.46	3.4e-39	0.42	12.28	0.056	-0.019	0.129	0.14
Height	IQ	0.019	-0.024	0.061	0.492	-0.01	-0.075	0.053	0.759	0.002	152.88	0.029	-0.045	0.104	0.498
Height	Neurot	-0.034	-0.078	0.009	0.237	0.004	-0.059	0.07	0.886	-0.012	113.01	-0.039	-0.115	0.035	0.362
Height	SCZ	-0.062	-0.106	-0.017	0.028	-0.002	-0.062	0.058	0.939	-0.027	96.09	-0.06	-0.133	0.012	0.159
Height	SRH	0.034	-0.01	0.076	0.246	-0.008	-0.07	0.055	0.818	0.01	122.34	0.041	-0.035	0.115	0.345
IQ	ADHD	-0.086	-0.125	-0.047	0.000525	0.009	-0.048	0.069	0.761	-0.026	110.76	-0.095	-0.165	-0.027	0.015
IQ	BMI	-0.01	-0.046	0.027	0.68	0.027	-0.031	0.084	0.372	0.013	357.28	-0.037	-0.104	0.033	0.342
IQ	EA	0.208	0.17	0.245	1.9e-16	0.11	0.044	0.176	0.0007	0.144	46.89	0.097	0.022	0.173	0.017
IQ	Height	-0.008	-0.046	0.03	0.742	0.025	-0.036	0.086	0.396	0.013	398.74	-0.033	-0.105	0.038	0.391
IQ	IQ	0.228	0.193	0.264	7.25e-20	0.125	0.064	0.184	5.92e-05	0.161	44.92	0.102	0.033	0.176	0.01
IQ	Neurot	0.012	-0.028	0.052	0.628	-0.023	-0.081	0.035	0.424	-0.01	287.83	0.035	-0.036	0.107	0.357
IQ	SCZ	0.007	-0.029	0.044	0.782	0.011	-0.048	0.07	0.712	0.01	-56.39	-0.004	-0.074	0.065	0.919
IQ	SRH	0.043	0.006	0.082	0.09	0.01	-0.052	0.071	0.759	0.022	77.78	0.034	-0.037	0.106	0.405
Neurot	ADHD	-0.02	-0.073	0.032	0.554	0.098	0.002	0.193	0.071	0.084	581.74	-0.118	-0.229	-0.006	0.064
Neurot	BMI	-0.02	-0.075	0.035	0.556	0.051	-0.057	0.155	0.328	0.043	350.64	-0.072	-0.191	0.049	0.253
Neurot	EA	0.021	-0.031	0.075	0.534	0.028	-0.09	0.149	0.631	0.027	-34.39	-0.007	-0.137	0.122	0.915
Neurot	Height	-0.039	-0.094	0.015	0.254	0.008	-0.089	0.104	0.88	0.003	120.34	-0.047	-0.159	0.067	0.454
Neurot	IQ	0.005	-0.045	0.055	0.883	0.058	-0.053	0.168	0.289	0.053	-1076.56	-0.054	-0.174	0.068	0.407
Neurot	Neurot	0.1	0.044	0.157	0.004	0.029	-0.076	0.137	0.576	0.036	71.01	0.071	-0.048	0.189	0.255
Neurot	SCZ	-0.037	-0.096	0.023	0.289	0.075	-0.033	0.18	0.158	0.062	303.95	-0.111	-0.236	0.011	0.077
Neurot	SRH	-0.035	-0.085	0.014	0.31	-0.03	-0.14	0.082	0.59	-0.03	14.59	-0.005	-0.129	0.116	0.938
SCZ	ADHD	0.031	-0.012	0.075	0.288	0.001	-0.075	0.082	0.971	0.008	95.23	0.03	-0.064	0.12	0.55
SCZ	BMI	0.087	0.042	0.131	0.002	0.036	-0.046	0.117	0.379	0.046	59.03	0.051	-0.037	0.141	0.3
SCZ	EA	-0.036	-0.08	0.009	0.224	0.038	-0.044	0.125	0.377	0.022	206.83	-0.074	-0.172	0.022	0.157
SCZ	Height	0.004	-0.043	0.05	0.879	-0.011	-0.083	0.063	0.791	-0.008	357.03	0.015	-0.077	0.105	0.76
SCZ	IQ	-0.002	-0.046	0.043	0.95	0.042	-0.042	0.125	0.327	0.032	2502.22	-0.043	-0.14	0.054	0.393
SCZ	Neurot	0.021	-0.023	0.064	0.484	-0.05	-0.119	0.02	0.192	-0.035	343.21	0.071	-0.01	0.154	0.143
SCZ	SCZ	-0.026	-0.07	0.019	0.359	-0.024	-0.105	0.055	0.554	-0.024	9.03	-0.002	-0.095	0.091	0.962
SCZ	SRH	-0.092	-0.135	-0.05	0.002	0.009	-0.071	0.089	0.834	-0.013	109.33	-0.101	-0.192	-0.012	0.045
Note. BMI = Body Mass Index; IQ = Intelligence; GCSE = General Certificate of Secondary Education (educational achievement); ADHD = Attention-Deficit/Hyperactivity Disorder; SCZ = Schizophrenia symptoms; EA = Educational Attainment; Neurot = Neuroticism; SRH = Self-rated Health; B = Between-family estimate; W = Within-family estimate; L.CI = Lower 95% bootstrap percentile interval; U.CI = Upper 9…
