# Supplementary material for: Comparing Within- and Between-Family Polygenic Score Prediction
Source: Am J Hum Genet. 2019 Jul 11;105(2):351–63. doi: 10.1016/j.ajhg.2019.06.006 (PMC6698881; doi:10.1016/j.ajhg.2019.06.006)
Supplement: Table S11. Comparison of Between-family Coefficients after Controlling for Parental Education and Parental Occupation [file mmc7.xlsx]

## Sheet: Sheet1
Table S11. Comparison of between-family coefficients after controlling for parental education and parental occupation
pheno	GPS	beta.B.edu	L.CI.B.edu	U.CI.B.edu	P.B.edu	beta.B.occu	L.CI.B.occu	U.CI.B.occu	P.B.occu	BetaDiff	P.Diff
ADHD	ADHD	0.091	0.059	0.122	1e-05	0.104	0.073	0.135	2.72e-07	-0.013	0.653
ADHD	BMI	0.076	0.044	0.107	0.000182	0.08	0.051	0.11	6.32e-05	-0.004	0.89
ADHD	EA	-0.048	-0.082	-0.014	0.025	-0.073	-0.103	-0.041	0.000334	0.025	0.404
ADHD	Height	-0.016	-0.047	0.015	0.428	-0.01	-0.039	0.02	0.63	-0.006	0.821
ADHD	IQ	-0.052	-0.083	-0.02	0.012	-0.074	-0.105	-0.043	0.000166	0.023	0.424
ADHD	Neurot	0.035	0.005	0.065	0.087	0.034	0.004	0.064	0.096	0.001	0.961
ADHD	SCZ	0.02	-0.012	0.05	0.33	0.011	-0.02	0.041	0.586	0.009	0.756
ADHD	SRH	-0.079	-0.109	-0.048	0.000142	-0.079	-0.108	-0.05	9.22e-05	0.001	0.982
BMI	ADHD	0.056	0.016	0.094	0.046	0.062	0.023	0.102	0.025	-0.006	0.87
BMI	BMI	0.353	0.313	0.393	5.37e-40	0.342	0.303	0.38	2.4e-38	0.011	0.76
BMI	EA	-0.052	-0.098	-0.007	0.079	-0.089	-0.133	-0.047	0.002	0.037	0.366
BMI	Height	-0.056	-0.095	-0.017	0.038	-0.056	-0.094	-0.018	0.036	0	0.998
BMI	IQ	-0.006	-0.048	0.037	0.837	-0.042	-0.083	-0.001	0.119	0.036	0.347
BMI	Neurot	-0.086	-0.126	-0.044	0.002	-0.084	-0.125	-0.044	0.003	-0.002	0.961
BMI	SCZ	-0.058	-0.1	-0.014	0.039	-0.051	-0.094	-0.007	0.066	-0.007	0.856
BMI	SRH	-0.109	-0.152	-0.066	0.000153	-0.125	-0.167	-0.083	8.15e-06	0.017	0.676
GCSE	ADHD	-0.115	-0.144	-0.086	9.27e-09	-0.134	-0.165	-0.102	4.73e-10	0.019	0.523
GCSE	BMI	-0.087	-0.117	-0.058	1.37e-05	-0.111	-0.143	-0.08	2.19e-07	0.024	0.408
GCSE	EA	0.263	0.233	0.292	2.65e-37	0.341	0.311	0.37	1.91e-59	-0.078	0.006
GCSE	Height	0.013	-0.017	0.043	0.512	0.024	-0.008	0.056	0.263	-0.011	0.708
GCSE	IQ	0.205	0.177	0.234	7.43e-25	0.268	0.239	0.296	9.33e-38	-0.062	0.028
GCSE	Neurot	-0.042	-0.074	-0.011	0.035	-0.045	-0.079	-0.012	0.038	0.003	0.93
GCSE	SCZ	0.012	-0.017	0.042	0.533	0.035	0.003	0.068	0.106	-0.022	0.448
GCSE	SRH	0.1	0.07	0.129	8e-07	0.134	0.102	0.166	4.63e-10	-0.034	0.242
SRH	ADHD	-0.046	-0.085	-0.008	0.07	-0.038	-0.076	0.001	0.135	-0.008	0.816
SRH	BMI	-0.091	-0.13	-0.053	0.000303	-0.082	-0.121	-0.043	0.001	-0.009	0.797
SRH	EA	0.041	-0.001	0.082	0.127	0.025	-0.015	0.065	0.329	0.016	0.67
SRH	Height	0.044	0.007	0.082	0.07	0.053	0.017	0.091	0.027	-0.009	0.79
SRH	IQ	-0.001	-0.042	0.04	0.966	-0.01	-0.05	0.029	0.666	0.009	0.787
SRH	Neurot	-0.084	-0.123	-0.044	0.000908	-0.082	-0.121	-0.042	0.001	-0.002	0.96
SRH	SCZ	-0.024	-0.063	0.014	0.332	-0.032	-0.07	0.006	0.199	0.007	0.833
SRH	SRH	0.121	0.082	0.16	2.64e-06	0.114	0.075	0.154	6.96e-06	0.007	0.843
Height	ADHD	-0.021	-0.067	0.027	0.48	-0.006	-0.05	0.039	0.838	-0.015	0.721
Height	BMI	-0.019	-0.064	0.027	0.517	-0.02	-0.065	0.025	0.492	0.001	0.98
Height	EA	0.004	-0.043	0.052	0.902	0.001	-0.044	0.047	0.985	0.003	0.94
Height	Height	0.454	0.416	0.492	6.77e-68	0.455	0.418	0.493	6.34e-70	-0.001	0.967
Height	IQ	0.018	-0.026	0.062	0.528	0.019	-0.024	0.061	0.492	-0.001	0.981
Height	Neurot	-0.044	-0.088	0	0.128	-0.034	-0.078	0.009	0.237	-0.01	0.81
Height	SCZ	-0.063	-0.107	-0.018	0.03	-0.062	-0.106	-0.017	0.028	0	0.991
Height	SRH	0.036	-0.007	0.079	0.222	0.034	-0.01	0.076	0.246	0.002	0.954
IQ	ADHD	-0.056	-0.093	-0.02	0.019	-0.086	-0.125	-0.047	0.000525	0.03	0.377
IQ	BMI	0.002	-0.033	0.038	0.942	-0.01	-0.046	0.027	0.68	0.012	0.728
IQ	EA	0.146	0.107	0.183	7.08e-09	0.208	0.17	0.245	1.9e-16	-0.062	0.078
IQ	Height	-0.01	-0.048	0.026	0.672	-0.008	-0.046	0.03	0.742	-0.002	0.957
IQ	IQ	0.181	0.145	0.217	1.47e-13	0.228	0.193	0.264	7.25e-20	-0.046	0.181
IQ	Neurot	0.016	-0.022	0.056	0.508	0.012	-0.028	0.052	0.628	0.004	0.916
IQ	SCZ	-0.01	-0.046	0.026	0.673	0.007	-0.029	0.044	0.782	-0.017	0.623
IQ	SRH	0.033	-0.004	0.071	0.178	0.043	0.006	0.082	0.09	-0.01	0.774
Neurot	ADHD	-0.003	-0.056	0.051	0.931	-0.02	-0.073	0.032	0.554	0.017	0.723
Neurot	BMI	-0.004	-0.057	0.052	0.915	-0.02	-0.075	0.035	0.556	0.017	0.732
Neurot	EA	0.039	-0.015	0.095	0.259	0.021	-0.031	0.075	0.534	0.018	0.704
Neurot	Height	-0.03	-0.084	0.024	0.381	-0.039	-0.094	0.015	0.254	0.009	0.852
Neurot	IQ	0.005	-0.048	0.055	0.895	0.005	-0.045	0.055	0.883	0	0.993
Neurot	Neurot	0.093	0.037	0.149	0.008	0.1	0.044	0.157	0.004	-0.007	0.89
Neurot	SCZ	-0.009	-0.066	0.048	0.803	-0.037	-0.096	0.023	0.289	0.028	0.569
Neurot	SRH	-0.032	-0.083	0.02	0.349	-0.035	-0.085	0.014	0.31	0.003	0.958
SCZ	ADHD	0.054	0.012	0.097	0.07	0.031	-0.012	0.075	0.288	0.023	0.584
SCZ	BMI	0.083	0.04	0.126	0.005	0.087	0.042	0.131	0.002	-0.004	0.918
SCZ	EA	-0.04	-0.087	0.009	0.198	-0.036	-0.08	0.009	0.224	-0.005	0.916
SCZ	Height	0.016	-0.031	0.063	0.581	0.004	-0.043	0.05	0.879	0.011	0.773
SCZ	IQ	0.011	-0.036	0.056	0.716	-0.002	-0.046	0.043	0.95	0.012	0.759
SCZ	Neurot	0.041	-0.002	0.084	0.168	0.021	-0.023	0.064	0.484	0.021	0.625
SCZ	SCZ	-0.016	-0.061	0.028	0.587	-0.026	-0.07	0.019	0.359	0.01	0.803
SCZ	SRH	-0.109	-0.154	-0.062	0.000316	-0.092	-0.135	-0.05	0.002	-0.016	0.697
Note. SES = family socio-economic status; BMI = Body Mass Index; IQ = Intelligence; GCSE = General Certificate of Secondary Education (educational achievement); ADHD = Attention-Deficit/Hyperactivity Disorder; SCZ = Schizophrenia symptoms; EA = Educational Attainment; Neurot = Neuroticism; SRH = Self-rated Health; B = Between-family estimate; L.CI = Lower 95% bootstrap percentile interval; U.CI =…
