# Supplementary material for: Comparing Within- and Between-Family Polygenic Score Prediction
Source: Am J Hum Genet. 2019 Jul 11;105(2):351–63. doi: 10.1016/j.ajhg.2019.06.006 (PMC6698881; doi:10.1016/j.ajhg.2019.06.006)
Supplement: Table S13. Within- and Between-Family Prediction Estimates for Same-Sex Twin Pairs [file mmc8.xlsx]

## Sheet: Sheet1
Table S13. Within- and between-family prediction estimates for same-sex twin pairs
pheno	GPS	beta.B	L.CI.B	U.CI.B	P.B	beta.W	L.CI.W	U.CI.W	P.W	TotEff	PercRed	BetaDiff	Diff.L.CI	Diff.U.CI	P.diff
ADHD	ADHD	0.132	0.091	0.173	6.8e-07	0.165	0.1	0.231	5.86e-07	0.154	-24.89	-0.033	-0.108	0.043	0.436
ADHD	BMI	0.088	0.05	0.128	0.000693	0.044	-0.016	0.105	0.165	0.059	49.89	0.044	-0.027	0.116	0.284
ADHD	EA	-0.122	-0.163	-0.08	1.9e-06	-0.209	-0.28	-0.14	9.68e-10	-0.18	-71.86	0.087	0.009	0.167	0.039
ADHD	Height	-0.067	-0.105	-0.029	0.009	-0.013	-0.079	0.051	0.707	-0.03	81.19	-0.054	-0.129	0.02	0.198
ADHD	IQ	-0.107	-0.145	-0.067	3.74e-05	-0.119	-0.184	-0.053	0.000543	-0.115	-11.29	0.012	-0.064	0.087	0.779
ADHD	Neurot	0.043	0.005	0.082	0.095	0.09	0.028	0.153	0.005	0.075	-109.1	-0.047	-0.119	0.026	0.254
ADHD	SCZ	0.013	-0.027	0.052	0.62	0.059	-0.005	0.122	0.074	0.044	-357.45	-0.046	-0.12	0.028	0.272
ADHD	SRH	-0.133	-0.171	-0.093	2.8e-07	-0.073	-0.139	-0.006	0.033	-0.092	45.14	-0.06	-0.133	0.014	0.161
BMI	ADHD	0.077	0.029	0.127	0.029	0.031	-0.056	0.121	0.47	0.046	59.55	0.046	-0.054	0.142	0.409
BMI	BMI	0.33	0.28	0.379	1.16e-22	0.309	0.229	0.388	2.53e-14	0.316	6.14	0.02	-0.071	0.115	0.693
BMI	EA	-0.12	-0.175	-0.067	0.000678	-0.073	-0.162	0.015	0.101	-0.089	39.18	-0.047	-0.152	0.059	0.406
BMI	Height	-0.093	-0.142	-0.043	0.006	-0.073	-0.165	0.018	0.096	-0.079	21.27	-0.02	-0.124	0.085	0.721
BMI	IQ	-0.065	-0.119	-0.008	0.061	0.012	-0.074	0.097	0.794	-0.014	117.69	-0.077	-0.18	0.025	0.171
BMI	Neurot	-0.056	-0.105	-0.007	0.108	-0.004	-0.086	0.076	0.92	-0.022	92.5	-0.052	-0.147	0.043	0.341
BMI	SCZ	-0.017	-0.075	0.041	0.626	-0.079	-0.162	0.003	0.064	-0.058	-363.29	0.062	-0.037	0.164	0.26
BMI	SRH	-0.172	-0.223	-0.121	8.52e-07	-0.148	-0.233	-0.066	0.00076	-0.156	14.1	-0.024	-0.12	0.076	0.663
GCSE	ADHD	-0.188	-0.232	-0.145	1.24e-10	-0.061	-0.115	-0.008	0.025	-0.134	67.47	-0.127	-0.197	-0.057	0.001
GCSE	BMI	-0.163	-0.207	-0.118	3.37e-08	-0.023	-0.075	0.027	0.387	-0.103	86.16	-0.141	-0.21	-0.073	0.000342
GCSE	EA	0.414	0.375	0.453	3.49e-49	0.222	0.168	0.277	6.33e-16	0.325	46.25	0.191	0.125	0.258	5.23e-07
GCSE	Height	0.061	0.017	0.107	0.032	0.029	-0.026	0.086	0.283	0.048	52.17	0.032	-0.04	0.104	0.418
GCSE	IQ	0.335	0.296	0.373	9.93e-32	0.204	0.148	0.26	1.96e-13	0.276	39.2	0.131	0.061	0.199	0.000757
GCSE	Neurot	-0.085	-0.132	-0.039	0.003	-0.112	-0.162	-0.061	1.31e-05	-0.096	-31.76	0.027	-0.04	0.097	0.484
GCSE	SCZ	-0.015	-0.059	0.029	0.599	-0.005	-0.062	0.051	0.861	-0.011	69.24	-0.01	-0.078	0.06	0.789
GCSE	SRH	0.228	0.187	0.269	2.04e-15	0.067	0.013	0.123	0.014	0.157	70.55	0.161	0.091	0.228	4.47e-05
SRH	ADHD	-0.068	-0.117	-0.019	0.033	-0.086	-0.172	-0.003	0.059	-0.083	-27.45	0.019	-0.078	0.116	0.738
SRH	BMI	-0.132	-0.175	-0.088	2.23e-05	-0.032	-0.113	0.049	0.466	-0.05	75.45	-0.1	-0.191	-0.008	0.066
SRH	EA	0.065	0.017	0.113	0.04	0.073	-0.017	0.164	0.121	0.072	-13.65	-0.009	-0.11	0.091	0.876
SRH	Height	0.063	0.016	0.11	0.039	0.011	-0.076	0.096	0.813	0.02	82.35	0.052	-0.045	0.148	0.353
SRH	IQ	0.049	0.002	0.096	0.118	0.043	-0.05	0.138	0.352	0.044	10.7	0.005	-0.1	0.11	0.926
SRH	Neurot	-0.089	-0.133	-0.043	0.004	-0.025	-0.111	0.064	0.568	-0.037	71.45	-0.063	-0.162	0.033	0.241
SRH	SCZ	-0.078	-0.128	-0.03	0.013	-0.03	-0.12	0.058	0.508	-0.039	61.62	-0.048	-0.151	0.053	0.381
SRH	SRH	0.133	0.085	0.181	1.96e-05	0.129	0.035	0.227	0.006	0.13	2.93	0.004	-0.103	0.109	0.945
Height	ADHD	-0.025	-0.08	0.029	0.474	-0.067	-0.143	0.007	0.081	-0.049	-163.44	0.042	-0.05	0.135	0.426
Height	BMI	-0.026	-0.081	0.029	0.452	-0.007	-0.08	0.066	0.845	-0.015	72.1	-0.019	-0.11	0.073	0.711
Height	EA	0.033	-0.022	0.089	0.351	-0.032	-0.112	0.047	0.421	-0.004	197.81	0.065	-0.032	0.163	0.222
Height	Height	0.435	0.39	0.479	6.39e-43	0.391	0.319	0.466	4.77e-25	0.408	10.17	0.044	-0.044	0.13	0.347
Height	IQ	0.063	0.011	0.113	0.069	-0.048	-0.121	0.021	0.221	0	176.3	0.111	0.022	0.204	0.033
Height	Neurot	-0.064	-0.119	-0.007	0.064	0.024	-0.053	0.108	0.519	-0.014	137.54	-0.088	-0.186	0.006	0.083
Height	SCZ	-0.059	-0.111	-0.007	0.093	0.039	-0.038	0.116	0.305	-0.003	166.69	-0.098	-0.188	-0.007	0.058
Height	SRH	0.054	0.001	0.106	0.12	-0.024	-0.098	0.048	0.55	0.01	143.77	0.078	-0.01	0.167	0.14
IQ	ADHD	-0.079	-0.128	-0.03	0.018	-0.03	-0.102	0.043	0.423	-0.052	62.35	-0.049	-0.137	0.036	0.323
IQ	BMI	-0.01	-0.058	0.039	0.766	0.017	-0.055	0.092	0.641	0.005	268.95	-0.027	-0.116	0.061	0.586
IQ	EA	0.27	0.222	0.319	5.6e-16	0.142	0.064	0.219	0.000275	0.196	47.47	0.128	0.041	0.217	0.011
IQ	Height	0.06	0.006	0.116	0.073	0.049	-0.028	0.127	0.183	0.054	18.48	0.011	-0.084	0.106	0.823
IQ	IQ	0.266	0.217	0.315	1.28e-14	0.146	0.072	0.219	0.000168	0.197	45.14	0.12	0.031	0.211	0.019
IQ	Neurot	-0.01	-0.061	0.043	0.773	-0.082	-0.161	-0.008	0.024	-0.049	-745.2	0.073	-0.017	0.167	0.143
IQ	SCZ	-0.017	-0.066	0.036	0.625	0.005	-0.068	0.076	0.902	-0.005	127.1	-0.021	-0.104	0.066	0.673
IQ	SRH	0.114	0.065	0.164	0.000616	0.025	-0.052	0.103	0.517	0.065	78.18	0.089	0.001	0.181	0.079
Neurot	ADHD	-0.025	-0.09	0.039	0.552	0.059	-0.054	0.171	0.372	0.052	331.16	-0.084	-0.215	0.043	0.282
Neurot	BMI	-0.029	-0.101	0.044	0.492	0.054	-0.068	0.18	0.386	0.047	286.23	-0.083	-0.231	0.062	0.269
Neurot	EA	0.02	-0.039	0.079	0.613	0.099	-0.052	0.258	0.177	0.092	-399.84	-0.079	-0.246	0.082	0.339
Neurot	Height	-0.012	-0.078	0.054	0.767	0.018	-0.102	0.138	0.783	0.016	247.02	-0.03	-0.167	0.106	0.695
Neurot	IQ	-0.031	-0.091	0.029	0.446	0.023	-0.113	0.162	0.749	0.018	173.55	-0.054	-0.208	0.097	0.511
Neurot	Neurot	0.126	0.062	0.191	0.002	0.045	-0.084	0.172	0.483	0.051	64.32	0.081	-0.053	0.223	0.286
Neurot	SCZ	-0.036	-0.102	0.029	0.387	0.106	-0.025	0.236	0.119	0.094	396.42	-0.141	-0.289	0.006	0.074
Neurot	SRH	-0.056	-0.115	0.004	0.161	-0.011	-0.145	0.12	0.875	-0.014	80.76	-0.045	-0.188	0.104	0.568
SCZ	ADHD	0.071	0.016	0.125	0.065	0.016	-0.079	0.111	0.737	0.033	76.97	0.054	-0.061	0.169	0.378
SCZ	BMI	0.118	0.064	0.172	0.002	0.082	-0.008	0.173	0.085	0.093	30.16	0.036	-0.066	0.137	0.559
SCZ	EA	-0.064	-0.124	-0.004	0.083	-0.015	-0.114	0.084	0.763	-0.03	76.86	-0.05	-0.167	0.065	0.423
SCZ	Height	0.022	-0.031	0.073	0.553	-0.02	-0.109	0.069	0.685	-0.007	192.28	0.041	-0.062	0.146	0.497
SCZ	IQ	-0.033	-0.089	0.023	0.371	0.014	-0.087	0.116	0.77	0	144.02	-0.047	-0.162	0.07	0.442
SCZ	Neurot	0.044	-0.013	0.101	0.249	0.02	-0.067	0.106	0.667	0.027	55.02	0.024	-0.077	0.126	0.685
SCZ	SCZ	0.029	-0.028	0.086	0.446	0.032	-0.062	0.125	0.504	0.031	-12.43	-0.004	-0.108	0.103	0.953
SCZ	SRH	-0.134	-0.194	-0.071	0.000449	-0.086	-0.173	0.002	0.076	-0.101	35.48	-0.047	-0.16	0.063	0.44
Note. BMI = Body Mass Index; IQ = Intelligence; GCSE = General Certificate of Secondary Education (educational achievement); ADHD = Attention-Deficit/Hyperactivity Disorder; SCZ = Schizophrenia symptoms; EA = Educational Attainment; Neurot = Neuroticism; SRH = Self-rated Health; B = Between-family estimate; W = Within-family estimate; L.CI = Lower 95% bootstrap percentile interval; U.CI = Upper 9…
