# Supplementary material for: Comparing Within- and Between-Family Polygenic Score Prediction
Source: Am J Hum Genet. 2019 Jul 11;105(2):351–63. doi: 10.1016/j.ajhg.2019.06.006 (PMC6698881; doi:10.1016/j.ajhg.2019.06.006)
Supplement: Table S14. Within- and Between-Family Prediction Estimates after Accounting for Family Socio-Economic Status for Same-Sex Twin Pairs [file mmc9.xlsx]

## Sheet: Sheet1
Table S14. Within- and between-family prediction estimates after accounting for family socio-economic status for same-sex twin pairs
pheno	GPS	beta.B	L.CI.B	U.CI.B	P.B	beta.W	L.CI.W	U.CI.W	P.W	TotEff	PercRed	BetaDiff	Diff.L.CI	Diff.U.CI	P.diff
ADHD	ADHD	0.114	0.072	0.156	1.54e-05	0.168	0.101	0.235	5.04e-07	0.152	-47.81	-0.054	-0.131	0.024	0.199
ADHD	BMI	0.057	0.017	0.096	0.029	0.042	-0.019	0.102	0.197	0.046	25.77	0.015	-0.055	0.087	0.725
ADHD	EA	-0.065	-0.11	-0.021	0.018	-0.208	-0.28	-0.137	2.07e-09	-0.163	-221.41	0.143	0.061	0.226	0.001
ADHD	Height	-0.049	-0.086	-0.01	0.056	-0.006	-0.071	0.059	0.861	-0.019	87.89	-0.043	-0.12	0.033	0.31
ADHD	IQ	-0.07	-0.11	-0.029	0.008	-0.117	-0.183	-0.051	0.000795	-0.103	-66.61	0.047	-0.03	0.122	0.284
ADHD	Neurot	0.038	0.001	0.076	0.136	0.096	0.032	0.159	0.004	0.078	-151.34	-0.058	-0.13	0.015	0.168
ADHD	SCZ	0.014	-0.026	0.054	0.576	0.055	-0.011	0.121	0.098	0.043	-288.78	-0.041	-0.117	0.033	0.327
ADHD	SRH	-0.1	-0.138	-0.061	0.000139	-0.069	-0.135	-0.001	0.048	-0.078	31.15	-0.031	-0.106	0.044	0.474
BMI	ADHD	0.043	-0.003	0.089	0.215	0.023	-0.066	0.111	0.592	0.029	46.08	0.02	-0.079	0.118	0.72
BMI	BMI	0.309	0.258	0.358	1.59e-20	0.313	0.233	0.392	1.44e-14	0.312	-1.35	-0.004	-0.097	0.091	0.935
BMI	EA	-0.05	-0.11	0.007	0.179	-0.063	-0.151	0.027	0.161	-0.059	-24.56	0.012	-0.099	0.121	0.832
BMI	Height	-0.073	-0.123	-0.025	0.028	-0.068	-0.161	0.025	0.124	-0.069	7.55	-0.006	-0.112	0.101	0.92
BMI	IQ	-0.027	-0.083	0.028	0.438	0.015	-0.071	0.103	0.733	0.002	155.64	-0.042	-0.146	0.063	0.453
BMI	Neurot	-0.067	-0.117	-0.018	0.049	-0.005	-0.089	0.076	0.907	-0.024	92.56	-0.062	-0.159	0.036	0.254
BMI	SCZ	-0.023	-0.079	0.035	0.503	-0.078	-0.162	0.005	0.069	-0.061	-240.46	0.055	-0.048	0.159	0.314
BMI	SRH	-0.127	-0.177	-0.076	0.000334	-0.156	-0.242	-0.074	0.000372	-0.147	-23.13	0.029	-0.069	0.133	0.6
GCSE	ADHD	-0.097	-0.134	-0.059	0.000127	-0.072	-0.128	-0.018	0.01	-0.083	25.66	-0.025	-0.092	0.041	0.508
GCSE	BMI	-0.089	-0.127	-0.051	0.000488	-0.021	-0.073	0.03	0.425	-0.051	76.08	-0.068	-0.132	-0.002	0.066
GCSE	EA	0.247	0.209	0.284	7.33e-21	0.222	0.167	0.278	2.4e-15	0.233	10.32	0.026	-0.046	0.094	0.5
GCSE	Height	0.015	-0.021	0.052	0.54	0.03	-0.026	0.085	0.288	0.023	-94.32	-0.014	-0.08	0.052	0.7
GCSE	IQ	0.224	0.189	0.26	1.08e-18	0.207	0.152	0.264	2.34e-13	0.215	7.45	0.017	-0.051	0.084	0.656
GCSE	Neurot	-0.063	-0.1	-0.024	0.011	-0.115	-0.166	-0.064	1.52e-05	-0.091	-82.83	0.052	-0.011	0.116	0.15
GCSE	SCZ	-0.005	-0.043	0.032	0.84	-0.002	-0.059	0.053	0.927	-0.004	50.01	-0.002	-0.068	0.064	0.946
GCSE	SRH	0.11	0.073	0.145	1.7e-05	0.067	0.011	0.123	0.017	0.086	39.2	0.043	-0.025	0.109	0.254
SRH	ADHD	-0.051	-0.101	-0.003	0.114	-0.085	-0.173	-0.001	0.066	-0.079	-66.99	0.034	-0.061	0.135	0.544
SRH	BMI	-0.125	-0.169	-0.081	8.32e-05	-0.036	-0.118	0.048	0.426	-0.05	71.25	-0.089	-0.182	0.004	0.105
SRH	EA	0.038	-0.016	0.09	0.265	0.078	-0.012	0.167	0.104	0.071	-105.54	-0.04	-0.145	0.064	0.494
SRH	Height	0.052	0.006	0.1	0.086	0.014	-0.074	0.101	0.76	0.021	72.33	0.038	-0.059	0.136	0.501
SRH	IQ	0.028	-0.023	0.078	0.38	0.05	-0.041	0.144	0.287	0.047	-77.88	-0.022	-0.13	0.084	0.699
SRH	Neurot	-0.086	-0.133	-0.039	0.006	-0.027	-0.115	0.061	0.55	-0.037	68.28	-0.059	-0.159	0.043	0.288
SRH	SCZ	-0.067	-0.117	-0.017	0.033	-0.036	-0.127	0.054	0.439	-0.041	46.96	-0.032	-0.134	0.073	0.571
SRH	SRH	0.122	0.071	0.173	0.000153	0.131	0.031	0.227	0.006	0.129	-6.97	-0.009	-0.119	0.101	0.882
Height	ADHD	-0.013	-0.07	0.044	0.717	-0.067	-0.146	0.011	0.084	-0.044	-418.39	0.054	-0.042	0.15	0.304
Height	BMI	-0.015	-0.071	0.04	0.678	-0.013	-0.085	0.061	0.729	-0.014	11.12	-0.002	-0.095	0.089	0.975
Height	EA	-0.004	-0.064	0.056	0.92	-0.038	-0.116	0.044	0.345	-0.023	-897.21	0.034	-0.071	0.137	0.536
Height	Height	0.434	0.39	0.478	4e-42	0.386	0.311	0.462	8.27e-24	0.405	10.97	0.048	-0.041	0.137	0.318
Height	IQ	0.04	-0.013	0.094	0.266	-0.05	-0.122	0.024	0.212	-0.011	224.5	0.09	-0.004	0.183	0.094
Height	Neurot	-0.064	-0.12	-0.007	0.066	0.033	-0.047	0.118	0.382	-0.008	152.19	-0.098	-0.197	-0.002	0.059
Height	SCZ	-0.056	-0.11	-0.003	0.11	0.036	-0.042	0.113	0.359	-0.004	163.31	-0.092	-0.184	0	0.079
Height	SRH	0.039	-0.018	0.092	0.285	-0.023	-0.095	0.05	0.574	0.004	158.37	0.061	-0.032	0.153	0.256
IQ	ADHD	-0.04	-0.086	0.005	0.201	-0.031	-0.104	0.042	0.415	-0.034	22.33	-0.009	-0.094	0.08	0.856
IQ	BMI	0.025	-0.02	0.07	0.433	0.019	-0.056	0.096	0.607	0.021	22.72	0.006	-0.083	0.092	0.908
IQ	EA	0.157	0.105	0.208	2.97e-06	0.132	0.053	0.21	0.000853	0.141	15.55	0.024	-0.069	0.117	0.637
IQ	Height	0.019	-0.031	0.07	0.559	0.041	-0.038	0.12	0.273	0.033	-121.64	-0.023	-0.115	0.072	0.646
IQ	IQ	0.199	0.153	0.247	2.21e-09	0.137	0.062	0.212	0.00057	0.16	31.39	0.063	-0.027	0.153	0.223
IQ	Neurot	0.002	-0.046	0.051	0.954	-0.084	-0.162	-0.006	0.025	-0.052	4776	0.086	-0.006	0.178	0.079
IQ	SCZ	-0.006	-0.052	0.04	0.852	0.008	-0.064	0.08	0.836	0.003	231.51	-0.014	-0.099	0.071	0.78
IQ	SRH	0.046	-0.003	0.095	0.146	0.021	-0.056	0.101	0.595	0.03	55.1	0.026	-0.067	0.116	0.612
Neurot	ADHD	-0.029	-0.095	0.037	0.499	0.063	-0.052	0.178	0.348	0.055	312.8	-0.092	-0.224	0.041	0.246
Neurot	BMI	-0.033	-0.107	0.045	0.455	0.05	-0.077	0.176	0.429	0.043	254.86	-0.083	-0.232	0.065	0.281
Neurot	EA	0.034	-0.032	0.098	0.429	0.096	-0.059	0.249	0.196	0.091	-181.03	-0.062	-0.227	0.104	0.47
Neurot	Height	-0.009	-0.077	0.058	0.826	0.016	-0.106	0.134	0.809	0.014	273.61	-0.026	-0.163	0.115	0.746
Neurot	IQ	-0.03	-0.095	0.036	0.481	0.03	-0.108	0.167	0.678	0.025	198.5	-0.06	-0.213	0.094	0.472
Neurot	Neurot	0.13	0.064	0.197	0.002	0.041	-0.093	0.172	0.536	0.048	68.54	0.089	-0.051	0.236	0.253
Neurot	SCZ	-0.041	-0.108	0.028	0.334	0.09	-0.04	0.217	0.194	0.079	321.75	-0.131	-0.278	0.02	0.105
Neurot	SRH	-0.056	-0.117	0.006	0.181	-0.01	-0.144	0.119	0.89	-0.013	82.75	-0.046	-0.189	0.104	0.568
SCZ	ADHD	0.058	0.004	0.115	0.125	0.018	-0.079	0.117	0.718	0.029	69.51	0.041	-0.076	0.158	0.514
SCZ	BMI	0.103	0.049	0.156	0.006	0.091	-0.001	0.182	0.06	0.095	12.02	0.012	-0.09	0.114	0.839
SCZ	EA	-0.044	-0.108	0.021	0.268	-0.018	-0.115	0.082	0.72	-0.025	58.82	-0.026	-0.145	0.089	0.687
SCZ	Height	0.034	-0.019	0.088	0.343	-0.021	-0.113	0.069	0.667	-0.006	162.63	0.056	-0.048	0.16	0.364
SCZ	IQ	-0.015	-0.07	0.041	0.689	0.011	-0.091	0.113	0.826	0.004	173.69	-0.026	-0.142	0.09	0.678
SCZ	Neurot	0.038	-0.021	0.095	0.318	0.014	-0.074	0.101	0.767	0.021	62.85	0.024	-0.078	0.126	0.695
SCZ	SCZ	0.025	-0.031	0.081	0.51	0.031	-0.066	0.126	0.536	0.029	-23.5	-0.006	-0.112	0.102	0.925
SCZ	SRH	-0.113	-0.175	-0.05	0.003	-0.084	-0.174	0.003	0.088	-0.092	25.87	-0.029	-0.143	0.085	0.638
Note. BMI = Body Mass Index; IQ = Intelligence; GCSE = General Certificate of Secondary Education (educational achievement); ADHD = Attention-Deficit/Hyperactivity Disorder; SCZ = Schizophrenia symptoms; EA = Educational Attainment; Neurot = Neuroticism; SRH = Self-rated Health; B = Between-family estimate; W = Within-family estimate; L.CI = Lower 95% bootstrap percentile interval; U.CI = Upper 9…
