# Supplementary material for: Comparing Within- and Between-Family Polygenic Score Prediction
Source: Am J Hum Genet. 2019 Jul 11;105(2):351–63. doi: 10.1016/j.ajhg.2019.06.006 (PMC6698881; doi:10.1016/j.ajhg.2019.06.006)
Supplement: Table S15. Within- and Between-Family Prediction Estimates for Opposite-Sex Twin Pairs [file mmc10.xlsx]

## Sheet: Sheet1
Table S15. Within- and between-family prediction estimates for opposite-sex twin pairs
pheno	GPS	beta.B	L.CI.B	U.CI.B	P.B	beta.W	L.CI.W	U.CI.W	P.W	TotEff	PercRed	BetaDiff	Diff.L.CI	Diff.U.CI	P.diff
ADHD	ADHD	0.087	0.046	0.127	0.002	0.081	0.014	0.147	0.017	0.083	7.65	0.007	-0.073	0.087	0.878
ADHD	BMI	0.099	0.058	0.14	0.000264	0.029	-0.039	0.097	0.415	0.051	70.61	0.07	-0.009	0.149	0.118
ADHD	EA	-0.114	-0.151	-0.076	1.77e-05	-0.057	-0.133	0.018	0.132	-0.074	50.36	-0.057	-0.143	0.029	0.211
ADHD	Height	0.035	-0.007	0.077	0.197	0.049	-0.014	0.112	0.15	0.044	-38.19	-0.013	-0.089	0.061	0.757
ADHD	IQ	-0.105	-0.146	-0.065	8.45e-05	-0.125	-0.192	-0.057	0.000336	-0.119	-18.31	0.019	-0.058	0.098	0.659
ADHD	Neurot	0.046	0.003	0.089	0.109	0.013	-0.05	0.076	0.687	0.023	71.17	0.033	-0.039	0.105	0.453
ADHD	SCZ	-0.017	-0.058	0.023	0.533	0.015	-0.051	0.082	0.659	0.005	189.84	-0.033	-0.109	0.046	0.463
ADHD	SRH	-0.116	-0.156	-0.075	2.15e-05	0.005	-0.064	0.077	0.882	-0.032	104.5	-0.121	-0.203	-0.039	0.006
BMI	ADHD	0.055	-0.004	0.114	0.148	0.094	0.003	0.184	0.049	0.083	-72.02	-0.039	-0.145	0.07	0.517
BMI	BMI	0.375	0.322	0.427	7.22e-26	0.279	0.193	0.366	1.12e-08	0.3	25.66	0.096	-0.004	0.194	0.102
BMI	EA	-0.103	-0.161	-0.044	0.005	-0.057	-0.163	0.048	0.293	-0.07	45.25	-0.047	-0.164	0.072	0.471
BMI	Height	0.011	-0.046	0.066	0.764	0.014	-0.079	0.11	0.757	0.013	-32.91	-0.004	-0.111	0.104	0.952
BMI	IQ	-0.027	-0.079	0.026	0.455	0.008	-0.097	0.11	0.869	-0.002	129.74	-0.035	-0.15	0.081	0.562
BMI	Neurot	-0.113	-0.178	-0.05	0.003	-0.011	-0.096	0.078	0.821	-0.039	90.63	-0.103	-0.213	0.004	0.089
BMI	SCZ	-0.092	-0.146	-0.039	0.015	-0.024	-0.117	0.071	0.618	-0.043	73.52	-0.068	-0.176	0.037	0.272
BMI	SRH	-0.102	-0.164	-0.039	0.008	-0.117	-0.206	-0.029	0.014	-0.113	-14.89	0.015	-0.089	0.122	0.804
GCSE	ADHD	-0.164	-0.207	-0.12	8.52e-08	-0.061	-0.111	-0.01	0.024	-0.12	62.87	-0.103	-0.169	-0.035	0.011
GCSE	BMI	-0.106	-0.151	-0.061	0.000484	-0.023	-0.08	0.035	0.424	-0.071	78.62	-0.084	-0.158	-0.009	0.044
GCSE	EA	0.423	0.384	0.461	4.32e-51	0.204	0.147	0.259	4.47e-12	0.32	51.78	0.219	0.152	0.289	3.02e-08
GCSE	Height	0.003	-0.042	0.047	0.91	-0.029	-0.084	0.025	0.277	-0.01	973.95	0.033	-0.038	0.103	0.416
GCSE	IQ	0.305	0.264	0.347	4.22e-25	0.198	0.147	0.25	5.85e-13	0.259	35	0.107	0.04	0.172	0.007
GCSE	Neurot	-0.062	-0.111	-0.015	0.052	-0.009	-0.06	0.042	0.719	-0.04	84.94	-0.053	-0.122	0.015	0.2
GCSE	SCZ	0.098	0.054	0.144	0.001	-0.03	-0.084	0.025	0.278	0.045	130.25	0.128	0.057	0.2	0.002
GCSE	SRH	0.144	0.098	0.191	3.98e-06	0.048	-0.008	0.103	0.084	0.103	66.87	0.096	0.022	0.169	0.02
SRH	ADHD	-0.042	-0.093	0.008	0.206	-0.054	-0.16	0.051	0.298	-0.053	-29.16	0.012	-0.105	0.131	0.843
SRH	BMI	-0.076	-0.129	-0.025	0.019	0.016	-0.084	0.119	0.756	0.009	121.54	-0.093	-0.206	0.02	0.134
SRH	EA	0.075	0.025	0.123	0.02	0.087	-0.022	0.194	0.134	0.086	-16.59	-0.012	-0.132	0.109	0.852
SRH	Height	0.061	0.013	0.113	0.052	-0.029	-0.125	0.071	0.569	-0.021	146.86	0.09	-0.021	0.198	0.129
SRH	IQ	-0.007	-0.06	0.046	0.822	0.008	-0.103	0.114	0.886	0.006	206.96	-0.015	-0.13	0.105	0.812
SRH	Neurot	-0.069	-0.123	-0.014	0.041	-0.001	-0.094	0.09	0.98	-0.007	98.18	-0.067	-0.175	0.039	0.268
SRH	SCZ	-0.003	-0.053	0.046	0.922	-0.048	-0.152	0.055	0.362	-0.044	-1423.01	0.045	-0.069	0.16	0.466
SRH	SRH	0.144	0.095	0.193	6.68e-06	0.02	-0.078	0.116	0.715	0.02	86.4	0.124	0.015	0.233	0.045
Height	ADHD	-0.047	-0.107	0.015	0.228	-0.046	-0.129	0.038	0.263	-0.046	1.82	-0.001	-0.105	0.101	0.988
Height	BMI	-0.015	-0.074	0.044	0.689	0.064	-0.016	0.14	0.123	0.029	521.91	-0.079	-0.175	0.02	0.158
Height	EA	0.036	-0.021	0.092	0.338	0.032	-0.058	0.123	0.493	0.033	11.83	0.004	-0.095	0.105	0.943
Height	Height	0.5	0.452	0.552	3.83e-49	0.429	0.349	0.509	1.35e-29	0.457	14.26	0.071	-0.028	0.169	0.135
Height	IQ	0.019	-0.042	0.079	0.609	0.039	-0.047	0.125	0.346	0.03	-110.25	-0.021	-0.119	0.08	0.71
Height	Neurot	-0.051	-0.106	0.004	0.19	-0.012	-0.09	0.064	0.764	-0.029	76.38	-0.039	-0.132	0.057	0.485
Height	SCZ	-0.043	-0.1	0.014	0.257	-0.012	-0.089	0.063	0.779	-0.025	72.92	-0.031	-0.125	0.062	0.577
Height	SRH	0.061	0.006	0.118	0.115	-0.03	-0.109	0.046	0.461	0.01	149.07	0.091	-0.004	0.189	0.104
IQ	ADHD	-0.095	-0.153	-0.039	0.008	0.024	-0.055	0.103	0.549	-0.021	125.78	-0.119	-0.216	-0.023	0.028
IQ	BMI	-0.052	-0.105	0	0.143	0.011	-0.071	0.092	0.787	-0.013	121.3	-0.063	-0.158	0.034	0.244
IQ	EA	0.236	0.186	0.287	2.89e-12	0.106	0.016	0.195	0.021	0.153	54.8	0.129	0.027	0.234	0.023
IQ	Height	-0.052	-0.104	0.001	0.144	0.04	-0.045	0.121	0.317	0.004	175.93	-0.092	-0.188	0.006	0.084
IQ	IQ	0.259	0.206	0.312	3.11e-14	0.127	0.048	0.205	0.002	0.174	50.92	0.132	0.034	0.23	0.013
IQ	Neurot	-0.032	-0.089	0.028	0.381	0.048	-0.028	0.122	0.208	0.017	251.49	-0.08	-0.176	0.018	0.128
IQ	SCZ	0.033	-0.021	0.089	0.365	0.021	-0.059	0.101	0.603	0.026	35.04	0.011	-0.084	0.108	0.833
IQ	SRH	0.104	0.051	0.158	0.004	0.019	-0.064	0.103	0.651	0.052	81.28	0.084	-0.015	0.185	0.131
Neurot	ADHD	0.005	-0.065	0.077	0.909	0.106	-0.029	0.238	0.131	0.093	-1915.36	-0.101	-0.252	0.052	0.228
Neurot	BMI	-0.004	-0.067	0.059	0.923	-0.023	-0.168	0.118	0.742	-0.021	-428.58	0.019	-0.139	0.182	0.822
Neurot	EA	0.011	-0.062	0.086	0.789	-0.082	-0.228	0.068	0.294	-0.071	824.02	0.094	-0.07	0.255	0.292
Neurot	Height	-0.037	-0.108	0.029	0.393	0.055	-0.077	0.188	0.427	0.043	246.22	-0.092	-0.241	0.057	0.257
Neurot	IQ	0.026	-0.043	0.095	0.572	0.09	-0.048	0.233	0.193	0.082	-247.44	-0.064	-0.222	0.086	0.438
Neurot	Neurot	0.087	0.007	0.173	0.076	-0.006	-0.14	0.133	0.932	0.005	106.6	0.093	-0.067	0.256	0.265
Neurot	SCZ	0.013	-0.068	0.092	0.782	0.018	-0.125	0.163	0.791	0.018	-43.33	-0.006	-0.175	0.165	0.947
Neurot	SRH	-0.02	-0.087	0.049	0.667	-0.039	-0.182	0.102	0.579	-0.036	-96.1	0.019	-0.135	0.178	0.82
SCZ	ADHD	0.012	-0.048	0.071	0.773	-0.012	-0.117	0.096	0.823	-0.008	204.09	0.024	-0.101	0.144	0.724
SCZ	BMI	0.099	0.041	0.158	0.01	-0.01	-0.13	0.115	0.861	0.01	110.12	0.109	-0.027	0.242	0.111
SCZ	EA	-0.102	-0.163	-0.039	0.01	0.043	-0.077	0.16	0.499	0.016	142.06	-0.145	-0.281	-0.004	0.052
SCZ	Height	-0.026	-0.092	0.042	0.496	0.026	-0.071	0.123	0.64	0.016	201.05	-0.052	-0.175	0.071	0.44
SCZ	IQ	-0.013	-0.076	0.05	0.731	0.039	-0.068	0.147	0.52	0.029	389.35	-0.052	-0.18	0.074	0.466
SCZ	Neurot	0.082	0.025	0.142	0.043	-0.07	-0.167	0.026	0.181	-0.041	185.91	0.152	0.038	0.267	0.022
SCZ	SCZ	-0.058	-0.117	0.002	0.148	-0.06	-0.176	0.055	0.289	-0.06	-4.98	0.003	-0.131	0.137	0.967
SCZ	SRH	-0.11	-0.167	-0.053	0.006	0.069	-0.044	0.18	0.214	0.035	162.53	-0.179	-0.299	-0.058	0.009
Note. BMI = Body Mass Index; IQ = Intelligence; GCSE = General Certificate of Secondary Education (educational achievement); ADHD = Attention-Deficit/Hyperactivity Disorder; SCZ = Schizophrenia symptoms; EA = Educational Attainment; Neurot = Neuroticism; SRH = Self-rated Health; B = Between-family estimate; W = Within-family estimate; L.CI = Lower 95% bootstrap percentile interval; U.CI = Upper 9…
