# Supplementary material for: Comparing Within- and Between-Family Polygenic Score Prediction
Source: Am J Hum Genet. 2019 Jul 11;105(2):351–63. doi: 10.1016/j.ajhg.2019.06.006 (PMC6698881; doi:10.1016/j.ajhg.2019.06.006)
Supplement: Table S16. Within- and Between-Family Prediction Estimates after Accounting for Family Socio-Economic Status for Opposite-Sex Twin Pairs [file mmc11.xlsx]

## Sheet: Sheet1
Table S16. Within- and between-family prediction estimates after accounting for family socio-economic status for opposite-sex twin pairs
pheno	GPS	beta.B	L.CI.B	U.CI.B	P.B	beta.W	L.CI.W	U.CI.W	P.W	TotEff	PercRed	BetaDiff	Diff.L.CI	Diff.U.CI	P.diff
ADHD	ADHD	0.056	0.013	0.099	0.042	0.074	0.009	0.137	0.028	0.068	-30.95	-0.017	-0.095	0.063	0.688
ADHD	BMI	0.059	0.018	0.1	0.03	0.039	-0.03	0.11	0.267	0.045	32.97	0.019	-0.062	0.1	0.664
ADHD	EA	-0.034	-0.076	0.008	0.241	-0.055	-0.129	0.022	0.14	-0.049	-61.93	0.021	-0.068	0.109	0.656
ADHD	Height	0.027	-0.016	0.07	0.319	0.05	-0.013	0.114	0.139	0.043	-86.08	-0.023	-0.102	0.052	0.592
ADHD	IQ	-0.064	-0.106	-0.023	0.017	-0.108	-0.17	-0.044	0.002	-0.094	-66.99	0.043	-0.033	0.119	0.323
ADHD	Neurot	0.022	-0.019	0.064	0.429	0.014	-0.048	0.078	0.662	0.017	36.68	0.008	-0.065	0.081	0.848
ADHD	SCZ	-0.013	-0.051	0.027	0.64	0.019	-0.047	0.084	0.593	0.009	246.76	-0.031	-0.106	0.045	0.477
ADHD	SRH	-0.071	-0.111	-0.031	0.011	0.006	-0.062	0.076	0.865	-0.017	108.36	-0.077	-0.158	0.003	0.084
BMI	ADHD	0.038	-0.018	0.095	0.312	0.093	0.002	0.184	0.056	0.079	-144.38	-0.055	-0.163	0.051	0.371
BMI	BMI	0.354	0.301	0.405	2.49e-23	0.277	0.189	0.37	2.77e-08	0.293	21.66	0.077	-0.026	0.179	0.2
BMI	EA	-0.027	-0.089	0.035	0.507	-0.063	-0.171	0.045	0.25	-0.053	-137.05	0.036	-0.092	0.159	0.591
BMI	Height	-0.01	-0.068	0.045	0.773	0.012	-0.08	0.107	0.8	0.006	215.54	-0.022	-0.131	0.085	0.706
BMI	IQ	0.011	-0.041	0.064	0.758	0.013	-0.091	0.12	0.798	0.012	-13.05	-0.001	-0.118	0.115	0.981
BMI	Neurot	-0.11	-0.172	-0.046	0.004	0.014	-0.069	0.1	0.766	-0.017	113.12	-0.124	-0.232	-0.018	0.043
BMI	SCZ	-0.083	-0.135	-0.031	0.026	-0.021	-0.112	0.076	0.683	-0.036	75.26	-0.062	-0.172	0.042	0.318
BMI	SRH	-0.069	-0.135	-0.004	0.08	-0.125	-0.213	-0.038	0.01	-0.11	-81.81	0.056	-0.054	0.166	0.366
GCSE	ADHD	-0.067	-0.106	-0.03	0.011	-0.052	-0.1	-0.002	0.053	-0.059	22.96	-0.015	-0.081	0.048	0.681
GCSE	BMI	-0.023	-0.06	0.014	0.38	-0.026	-0.083	0.032	0.356	-0.025	-15.65	0.004	-0.066	0.071	0.926
GCSE	EA	0.238	0.199	0.276	1.42e-18	0.198	0.142	0.254	2e-11	0.216	16.86	0.04	-0.029	0.107	0.309
GCSE	Height	0.002	-0.038	0.041	0.947	-0.033	-0.087	0.022	0.222	-0.017	2047.97	0.035	-0.034	0.104	0.348
GCSE	IQ	0.199	0.163	0.237	9.77e-15	0.191	0.141	0.244	3.3e-12	0.195	4.07	0.008	-0.057	0.072	0.827
GCSE	Neurot	-0.007	-0.047	0.034	0.8	-0.012	-0.062	0.04	0.656	-0.009	-68.75	0.005	-0.06	0.069	0.9
GCSE	SCZ	0.066	0.028	0.104	0.011	-0.034	-0.088	0.022	0.214	0.012	152.31	0.1	0.031	0.166	0.008
GCSE	SRH	0.025	-0.017	0.068	0.36	0.043	-0.013	0.097	0.122	0.034	-71.17	-0.018	-0.089	0.056	0.647
SRH	ADHD	-0.04	-0.091	0.01	0.216	-0.062	-0.171	0.042	0.255	-0.062	-55.49	0.022	-0.093	0.14	0.726
SRH	BMI	-0.081	-0.134	-0.027	0.011	0.014	-0.094	0.119	0.801	0.014	117.42	-0.095	-0.212	0.025	0.138
SRH	EA	0.072	0.016	0.125	0.036	0.077	-0.031	0.19	0.205	0.077	-7.84	-0.006	-0.131	0.115	0.936
SRH	Height	0.061	0.01	0.113	0.049	-0.03	-0.131	0.072	0.568	-0.03	149.83	0.091	-0.019	0.205	0.136
SRH	IQ	-0.017	-0.071	0.039	0.586	0.007	-0.102	0.114	0.902	0.007	140.75	-0.024	-0.143	0.099	0.709
SRH	Neurot	-0.056	-0.112	0	0.088	-0.004	-0.098	0.088	0.944	-0.004	93.18	-0.052	-0.159	0.055	0.41
SRH	SCZ	-0.01	-0.06	0.038	0.76	-0.044	-0.148	0.061	0.413	-0.042	-345.92	0.034	-0.081	0.149	0.586
SRH	SRH	0.135	0.085	0.185	4.63e-05	0.015	-0.083	0.113	0.778	0.015	88.72	0.12	0.01	0.23	0.058
Height	ADHD	-0.04	-0.104	0.024	0.311	-0.054	-0.138	0.03	0.189	-0.047	-34.38	0.014	-0.089	0.119	0.809
Height	BMI	-0.017	-0.079	0.043	0.658	0.046	-0.034	0.126	0.277	0.017	365.72	-0.063	-0.163	0.038	0.271
Height	EA	0.035	-0.029	0.099	0.401	0.046	-0.049	0.14	0.32	0.041	-30.51	-0.011	-0.12	0.099	0.863
Height	Height	0.519	0.471	0.568	2.98e-51	0.411	0.336	0.488	2.47e-27	0.453	20.67	0.107	0.016	0.2	0.025
Height	IQ	0.012	-0.051	0.074	0.756	0.062	-0.024	0.145	0.141	0.039	-423.67	-0.05	-0.147	0.049	0.376
Height	Neurot	-0.044	-0.101	0.013	0.268	-0.017	-0.096	0.061	0.669	-0.03	60.57	-0.027	-0.122	0.07	0.638
Height	SCZ	-0.047	-0.106	0.012	0.222	-0.015	-0.093	0.062	0.721	-0.029	68.12	-0.032	-0.128	0.064	0.573
Height	SRH	0.055	-0.004	0.114	0.173	-0.016	-0.096	0.058	0.686	0.016	129.83	0.072	-0.024	0.171	0.211
IQ	ADHD	-0.043	-0.1	0.013	0.206	0.029	-0.051	0.11	0.477	0.006	168.25	-0.072	-0.168	0.024	0.175
IQ	BMI	0.017	-0.035	0.066	0.617	-0.004	-0.085	0.078	0.93	0.003	121.98	0.02	-0.076	0.118	0.702
IQ	EA	0.094	0.04	0.148	0.007	0.101	0.01	0.192	0.03	0.098	-7.5	-0.007	-0.114	0.101	0.903
IQ	Height	-0.034	-0.083	0.015	0.305	0.042	-0.042	0.124	0.293	0.018	223.1	-0.076	-0.17	0.02	0.142
IQ	IQ	0.183	0.133	0.233	2.81e-08	0.122	0.041	0.202	0.004	0.14	33.5	0.061	-0.036	0.158	0.245
IQ	Neurot	-0.001	-0.057	0.055	0.981	0.026	-0.05	0.102	0.507	0.017	3246.29	-0.027	-0.125	0.07	0.605
IQ	SCZ	0.025	-0.027	0.081	0.449	0.016	-0.064	0.099	0.695	0.019	36.99	0.009	-0.09	0.106	0.859
IQ	SRH	0.015	-0.037	0.067	0.656	0.029	-0.055	0.113	0.494	0.025	-91.59	-0.014	-0.112	0.087	0.798
Neurot	ADHD	0.002	-0.071	0.08	0.97	0.106	-0.026	0.24	0.134	0.093	-5910.41	-0.104	-0.26	0.049	0.218
Neurot	BMI	-0.007	-0.073	0.062	0.882	-0.024	-0.169	0.119	0.736	-0.022	-248.42	0.017	-0.144	0.183	0.84
Neurot	EA	0.027	-0.047	0.101	0.555	-0.061	-0.211	0.093	0.446	-0.051	325.45	0.089	-0.082	0.255	0.338
Neurot	Height	-0.033	-0.105	0.038	0.465	0.055	-0.082	0.189	0.427	0.044	267.33	-0.088	-0.239	0.067	0.285
Neurot	IQ	0.033	-0.037	0.104	0.486	0.118	-0.02	0.258	0.093	0.107	-259.05	-0.085	-0.242	0.072	0.312
Neurot	Neurot	0.085	0.003	0.173	0.091	-0.017	-0.155	0.122	0.807	-0.005	119.7	0.101	-0.063	0.267	0.23
Neurot	SCZ	0.02	-0.061	0.102	0.668	0.014	-0.133	0.159	0.842	0.015	30.54	0.006	-0.165	0.177	0.942
Neurot	SRH	-0.004	-0.075	0.067	0.939	-0.019	-0.168	0.129	0.789	-0.017	-415.93	0.015	-0.148	0.18	0.858
SCZ	ADHD	-0.006	-0.067	0.056	0.891	-0.009	-0.116	0.102	0.873	-0.008	-58.7	0.003	-0.125	0.128	0.962
SCZ	BMI	0.099	0.038	0.159	0.009	-0.015	-0.141	0.115	0.793	0.004	115.37	0.114	-0.027	0.251	0.098
SCZ	EA	-0.055	-0.127	0.018	0.203	0.058	-0.063	0.178	0.366	0.039	205.5	-0.113	-0.257	0.036	0.143
SCZ	Height	-0.055	-0.115	0.008	0.14	0.019	-0.082	0.118	0.734	0.006	134.4	-0.074	-0.197	0.049	0.268
SCZ	IQ	0.022	-0.043	0.089	0.572	0.034	-0.076	0.146	0.573	0.032	-52.99	-0.012	-0.143	0.121	0.87
SCZ	Neurot	0.074	0.018	0.132	0.064	-0.09	-0.18	0.001	0.091	-0.062	221.34	0.164	0.055	0.272	0.013
SCZ	SCZ	-0.04	-0.1	0.02	0.312	-0.073	-0.192	0.044	0.208	-0.068	-84.02	0.033	-0.103	0.17	0.633
SCZ	SRH	-0.088	-0.145	-0.029	0.03	0.082	-0.032	0.194	0.143	0.053	193.45	-0.17	-0.292	-0.048	0.014
Note. BMI = Body Mass Index; IQ = Intelligence; GCSE = General Certificate of Secondary Education (educational achievement); ADHD = Attention-Deficit/Hyperactivity Disorder; SCZ = Schizophrenia symptoms; EA = Educational Attainment; Neurot = Neuroticism; SRH = Self-rated Health; B = Between-family estimate; W = Within-family estimate; L.CI = Lower 95% bootstrap percentile interval; U.CI = Upper 9…
