# Supplementary material for: Comparing Within- and Between-Family Polygenic Score Prediction
Source: Am J Hum Genet. 2019 Jul 11;105(2):351–63. doi: 10.1016/j.ajhg.2019.06.006 (PMC6698881; doi:10.1016/j.ajhg.2019.06.006)
Supplement: Table S17. Within- and Between-Family Prediction Estimates Based on Twin Pairs Genotyped on OEE Chip [file mmc12.xlsx]

## Sheet: Sheet1
Table S17. Within- and between-family prediction estimates based on twin pairs genotyped on OEE chip
pheno	GPS	beta.B	L.CI.B	U.CI.B	P.B	beta.W	L.CI.W	U.CI.W	P.W	TotEff	PercRed	BetaDiff	Diff.L.CI	Diff.U.CI	P.diff
ADHD	ADHD	0.138	0.094	0.183	4.29e-06	0.161	0.088	0.232	8.31e-06	0.154	-16.12	-0.022	-0.109	0.063	0.633
ADHD	BMI	0.114	0.072	0.156	5.34e-05	0.028	-0.042	0.099	0.448	0.054	75.56	0.086	0.004	0.169	0.0621
ADHD	EA	-0.159	-0.204	-0.114	3.24e-08	-0.132	-0.213	-0.053	0.00085	-0.14	16.66	-0.026	-0.115	0.065	0.587
ADHD	Height	-0.021	-0.065	0.022	0.459	0.028	-0.046	0.102	0.46	0.012	230.8	-0.049	-0.134	0.036	0.299
ADHD	IQ	-0.143	-0.183	-0.102	3.59e-07	-0.131	-0.202	-0.059	0.000438	-0.135	7.84	-0.011	-0.094	0.07	0.81
ADHD	Neurot	0.065	0.021	0.11	0.0247	0.049	-0.021	0.119	0.179	0.054	25.71	0.017	-0.063	0.095	0.717
ADHD	SCZ	0.015	-0.028	0.059	0.614	-0.01	-0.083	0.06	0.785	-0.002	169.47	0.025	-0.056	0.11	0.599
ADHD	SRH	-0.15	-0.192	-0.106	1.33e-07	0.009	-0.066	0.086	0.806	-0.038	106.21	-0.159	-0.247	-0.071	0.000741
BMI	ADHD	0.112	0.057	0.168	0.00448	0.137	0.044	0.227	0.00351	0.128	-22.37	-0.025	-0.129	0.081	0.681
BMI	BMI	0.35	0.292	0.407	1.54e-20	0.317	0.233	0.402	3.4e-12	0.327	9.31	0.033	-0.069	0.135	0.571
BMI	EA	-0.126	-0.184	-0.066	0.00158	-0.088	-0.189	0.011	0.0849	-0.1	29.66	-0.037	-0.157	0.081	0.564
BMI	Height	-0.009	-0.065	0.045	0.812	-0.043	-0.15	0.061	0.36	-0.032	-380.55	0.034	-0.085	0.152	0.571
BMI	IQ	-0.049	-0.106	0.01	0.189	-0.023	-0.126	0.076	0.634	-0.032	53.42	-0.026	-0.143	0.096	0.666
BMI	Neurot	-0.088	-0.142	-0.03	0.023	-0.111	-0.196	-0.025	0.0197	-0.103	-26.71	0.023	-0.08	0.127	0.701
BMI	SCZ	-0.041	-0.107	0.025	0.297	-0.083	-0.18	0.011	0.0884	-0.069	-100.31	0.041	-0.074	0.159	0.507
BMI	SRH	-0.136	-0.196	-0.075	0.000531	-0.171	-0.261	-0.082	0.000393	-0.159	-25.65	0.035	-0.076	0.145	0.572
GCSE	ADHD	-0.184	-0.231	-0.136	1.29e-08	-0.08	-0.136	-0.024	0.00599	-0.138	56.58	-0.104	-0.176	-0.031	0.016
GCSE	BMI	-0.179	-0.225	-0.133	1.21e-08	-0.041	-0.099	0.018	0.158	-0.119	77.01	-0.138	-0.213	-0.063	0.00122
GCSE	EA	0.423	0.38	0.465	5.77e-43	0.196	0.138	0.257	1.65e-10	0.314	53.6	0.227	0.151	0.3	8.15e-08
GCSE	Height	0.047	0	0.094	0.124	-0.022	-0.082	0.038	0.462	0.018	146.52	0.069	-0.007	0.146	0.106
GCSE	IQ	0.284	0.241	0.326	2.61e-20	0.211	0.154	0.27	6.88e-13	0.252	25.58	0.073	-0.001	0.146	0.0824
GCSE	Neurot	-0.13	-0.181	-0.082	4.12e-05	-0.06	-0.116	-0.005	0.0338	-0.1	54.22	-0.071	-0.144	0.003	0.0946
GCSE	SCZ	0.058	0.01	0.105	0.0687	0.002	-0.061	0.063	0.944	0.034	96.46	0.056	-0.022	0.134	0.197
GCSE	SRH	0.193	0.145	0.24	6.61e-10	0.038	-0.021	0.097	0.2	0.124	80.46	0.155	0.079	0.233	0.000273
SRH	ADHD	-0.049	-0.104	0.007	0.17	-0.087	-0.188	0.012	0.085	-0.08	-77.87	0.038	-0.073	0.156	0.537
SRH	BMI	-0.115	-0.166	-0.064	0.000835	-0.032	-0.128	0.063	0.511	-0.046	71.74	-0.083	-0.192	0.024	0.169
SRH	EA	0.117	0.062	0.172	0.000836	0.049	-0.05	0.147	0.367	0.06	58.57	0.069	-0.042	0.178	0.284
SRH	Height	0.053	0.001	0.106	0.115	0.014	-0.091	0.118	0.776	0.021	72.92	0.039	-0.078	0.155	0.523
SRH	IQ	0.028	-0.026	0.081	0.405	0.042	-0.061	0.146	0.41	0.04	-49.87	-0.014	-0.133	0.102	0.819
SRH	Neurot	-0.084	-0.137	-0.032	0.0146	0.016	-0.085	0.113	0.753	-0.001	118.95	-0.1	-0.208	0.015	0.102
SRH	SCZ	-0.07	-0.124	-0.016	0.047	-0.048	-0.146	0.048	0.355	-0.051	31.97	-0.022	-0.131	0.086	0.719
SRH	SRH	0.128	0.071	0.182	0.000231	0.115	0.018	0.218	0.0238	0.117	9.8	0.013	-0.107	0.126	0.838
Height	ADHD	-0.026	-0.09	0.039	0.503	-0.053	-0.139	0.034	0.222	-0.042	-99.85	0.026	-0.08	0.136	0.651
Height	BMI	-0.018	-0.078	0.043	0.634	-0.027	-0.105	0.052	0.528	-0.023	-47.15	0.009	-0.088	0.106	0.88
Height	EA	0.036	-0.029	0.097	0.36	-0.052	-0.145	0.044	0.269	-0.017	243.91	0.088	-0.028	0.199	0.15
Height	Height	0.472	0.425	0.519	2.38e-42	0.474	0.389	0.564	1.44e-30	0.473	-0.37	-0.002	-0.103	0.096	0.973
Height	IQ	0.062	0.003	0.12	0.0924	-0.013	-0.094	0.07	0.77	0.017	120.53	0.075	-0.022	0.172	0.189
Height	Neurot	-0.048	-0.108	0.014	0.203	-0.009	-0.099	0.088	0.842	-0.024	81.95	-0.039	-0.148	0.067	0.493
Height	SCZ	-0.023	-0.08	0.035	0.563	0.052	-0.032	0.138	0.234	0.022	331.46	-0.075	-0.175	0.024	0.202
Height	SRH	0.063	0.008	0.117	0.101	-0.018	-0.098	0.061	0.682	0.014	128.57	0.082	-0.016	0.181	0.164
IQ	ADHD	-0.056	-0.126	0.01	0.201	-0.038	-0.133	0.059	0.429	-0.045	32.09	-0.018	-0.132	0.094	0.782
IQ	BMI	-0.035	-0.095	0.023	0.398	-0.015	-0.107	0.08	0.755	-0.023	57.33	-0.02	-0.131	0.09	0.751
IQ	EA	0.254	0.183	0.328	1.17e-08	0.12	0.018	0.221	0.0264	0.169	52.93	0.135	0.011	0.258	0.052
IQ	Height	0.018	-0.051	0.084	0.662	0.111	0.011	0.21	0.0214	0.074	-501.79	-0.093	-0.213	0.027	0.147
IQ	IQ	0.237	0.17	0.305	3.03e-08	0.124	0.03	0.216	0.0128	0.166	47.44	0.112	-0.003	0.23	0.0846
IQ	Neurot	-0.016	-0.083	0.051	0.718	-0.029	-0.129	0.069	0.548	-0.024	-84.6	0.013	-0.105	0.135	0.838
IQ	SCZ	-0.031	-0.094	0.033	0.487	0.006	-0.092	0.103	0.907	-0.009	118.71	-0.036	-0.154	0.08	0.581
IQ	SRH	0.142	0.08	0.207	0.000632	0.06	-0.037	0.153	0.247	0.091	57.93	0.082	-0.03	0.196	0.212
Neurot	ADHD	-0.051	-0.124	0.025	0.316	0.051	-0.096	0.193	0.525	0.051	199.75	-0.101	-0.268	0.066	0.281
Neurot	BMI	-0.015	-0.092	0.069	0.752	-0.101	-0.257	0.05	0.206	-0.101	-584.1	0.087	-0.086	0.268	0.349
Neurot	EA	0.102	0.031	0.171	0.0264	0.053	-0.139	0.249	0.559	0.053	47.91	0.049	-0.163	0.259	0.63
Neurot	Height	0.001	-0.069	0.072	0.976	-0.069	-0.219	0.079	0.405	-0.069	5025.39	0.07	-0.099	0.24	0.455
Neurot	IQ	0.081	0.015	0.148	0.0768	-0.004	-0.167	0.164	0.959	-0.004	105.04	0.085	-0.09	0.26	0.354
Neurot	Neurot	0.152	0.072	0.237	0.00145	-0.037	-0.21	0.14	0.636	-0.037	124.46	0.189	0.005	0.373	0.0383
Neurot	SCZ	0.06	-0.023	0.143	0.227	0.118	-0.05	0.286	0.157	0.118	-97.87	-0.059	-0.253	0.137	0.545
Neurot	SRH	-0.025	-0.095	0.048	0.582	-0.02	-0.177	0.135	0.812	-0.02	21.09	-0.005	-0.177	0.169	0.955
SCZ	ADHD	0.067	0.01	0.124	0.122	-0.018	-0.112	0.08	0.75	0.002	126.43	0.084	-0.031	0.198	0.228
SCZ	BMI	0.147	0.081	0.213	0.000353	0.044	-0.068	0.162	0.432	0.068	69.79	0.102	-0.028	0.231	0.14
SCZ	EA	-0.098	-0.164	-0.031	0.0209	0.053	-0.064	0.174	0.375	0.017	153.99	-0.151	-0.292	-0.011	0.0386
SCZ	Height	0.017	-0.051	0.087	0.68	0.03	-0.07	0.138	0.586	0.027	-82.66	-0.014	-0.15	0.12	0.841
SCZ	IQ	-0.006	-0.071	0.059	0.879	0.015	-0.102	0.136	0.794	0.01	352.11	-0.022	-0.158	0.11	0.762
SCZ	Neurot	0.049	-0.011	0.111	0.243	0.032	-0.063	0.13	0.565	0.036	35.46	0.017	-0.097	0.13	0.801
SCZ	SCZ	0.006	-0.057	0.072	0.881	0.072	-0.045	0.188	0.208	0.056	-1026.73	-0.066	-0.201	0.072	0.356
SCZ	SRH	-0.083	-0.15	-0.019	0.0478	-0.036	-0.149	0.075	0.524	-0.047	56.93	-0.047	-0.177	0.085	0.499
Note. BMI = Body Mass Index; IQ = Intelligence; GCSE = General Certificate of Secondary Education (educational achievement); ADHD = Attention-Deficit/Hyperactivity Disorder; SCZ = Schizophrenia symptoms; EA = Educational Attainment; Neurot = Neuroticism; SRH = Self-rated Health; B = Between-family estimate; W = Within-family estimate; L.CI = Lower 95% bootstrap percentile interval; U.CI = Upper 9…
