# Supplementary material for: Comparing Within- and Between-Family Polygenic Score Prediction
Source: Am J Hum Genet. 2019 Jul 11;105(2):351–63. doi: 10.1016/j.ajhg.2019.06.006 (PMC6698881; doi:10.1016/j.ajhg.2019.06.006)
Supplement: Table S18. Within- and Between-Family Prediction Estimates after Accounting for Family Socio-Economic Status Based on Twin Pairs Genotyped on OEE Chip [file mmc13.xlsx]

## Sheet: Sheet1
Table S18. Within- and between-family prediction estimates after accounting for family socio-economic status based on twin pairs genotyped on OEE chip
pheno	GPS	beta.B	L.CI.B	U.CI.B	P.B	beta.W	L.CI.W	U.CI.W	P.W	TotEff	PercRed	BetaDiff	Diff.L.CI	Diff.U.CI	P.diff
ADHD	ADHD	0.101	0.055	0.149	0.000699	0.158	0.088	0.229	9.92e-06	0.141	-56	-0.057	-0.142	0.029	0.221
ADHD	BMI	0.062	0.021	0.104	0.028	0.037	-0.033	0.109	0.314	0.044	40.44	0.025	-0.059	0.107	0.587
ADHD	EA	-0.078	-0.125	-0.03	0.012	-0.121	-0.198	-0.042	0.002	-0.108	-55.69	0.043	-0.048	0.134	0.387
ADHD	Height	-0.012	-0.055	0.031	0.673	0.037	-0.035	0.111	0.31	0.023	419.85	-0.049	-0.134	0.036	0.286
ADHD	IQ	-0.107	-0.148	-0.064	0.000134	-0.114	-0.186	-0.042	0.002	-0.112	-6.59	0.007	-0.074	0.088	0.879
ADHD	Neurot	0.046	0.004	0.089	0.103	0.053	-0.018	0.124	0.137	0.051	-15.6	-0.007	-0.087	0.071	0.875
ADHD	SCZ	0.019	-0.024	0.063	0.5	-0.005	-0.078	0.065	0.89	0.002	127.06	0.025	-0.057	0.108	0.604
ADHD	SRH	-0.106	-0.147	-0.065	0.000201	0.012	-0.064	0.088	0.753	-0.022	111.09	-0.118	-0.205	-0.032	0.012
BMI	ADHD	0.078	0.024	0.135	0.045	0.128	0.035	0.221	0.007	0.113	-63.62	-0.05	-0.157	0.058	0.416
BMI	BMI	0.329	0.273	0.383	2.4e-18	0.318	0.23	0.403	4.8e-12	0.321	3.29	0.011	-0.088	0.112	0.852
BMI	EA	-0.066	-0.132	-0.001	0.12	-0.085	-0.189	0.012	0.102	-0.079	-28.13	0.019	-0.104	0.146	0.781
BMI	Height	-0.007	-0.062	0.047	0.849	-0.04	-0.145	0.065	0.404	-0.03	-467.72	0.033	-0.085	0.153	0.585
BMI	IQ	-0.028	-0.085	0.031	0.46	-0.011	-0.114	0.09	0.818	-0.016	59.49	-0.016	-0.133	0.103	0.789
BMI	Neurot	-0.101	-0.156	-0.043	0.008	-0.095	-0.183	-0.006	0.055	-0.097	5.84	-0.006	-0.111	0.102	0.924
BMI	SCZ	-0.047	-0.109	0.018	0.231	-0.083	-0.179	0.013	0.097	-0.072	-77.54	0.036	-0.079	0.153	0.566
BMI	SRH	-0.091	-0.153	-0.03	0.022	-0.182	-0.275	-0.094	0.000181	-0.154	-100.22	0.091	-0.022	0.203	0.144
GCSE	ADHD	-0.08	-0.122	-0.037	0.005	-0.077	-0.133	-0.024	0.008	-0.078	3.45	-0.003	-0.071	0.068	0.946
GCSE	BMI	-0.086	-0.125	-0.048	0.002	-0.042	-0.102	0.018	0.15	-0.062	51.11	-0.044	-0.118	0.028	0.273
GCSE	EA	0.254	0.209	0.297	8.21e-18	0.183	0.122	0.243	2.56e-09	0.214	28.06	0.071	-0.004	0.146	0.089
GCSE	Height	0.028	-0.014	0.071	0.287	-0.031	-0.089	0.029	0.305	-0.004	208.08	0.059	-0.013	0.132	0.14
GCSE	IQ	0.184	0.144	0.222	1.16e-11	0.205	0.145	0.263	3.06e-12	0.195	-11.16	-0.021	-0.092	0.052	0.603
GCSE	Neurot	-0.083	-0.125	-0.04	0.002	-0.066	-0.122	-0.009	0.021	-0.074	21.15	-0.018	-0.089	0.054	0.656
GCSE	SCZ	0.045	0.005	0.084	0.101	0.005	-0.059	0.067	0.875	0.023	89.62	0.04	-0.034	0.115	0.318
GCSE	SRH	0.064	0.02	0.11	0.023	0.03	-0.027	0.088	0.299	0.046	52.41	0.034	-0.041	0.109	0.408
SRH	ADHD	-0.03	-0.087	0.025	0.399	-0.1	-0.199	-0.001	0.05	-0.089	-229.18	0.07	-0.048	0.186	0.264
SRH	BMI	-0.109	-0.162	-0.056	0.002	-0.03	-0.129	0.069	0.548	-0.043	72.3	-0.079	-0.191	0.033	0.199
SRH	EA	0.103	0.041	0.164	0.008	0.048	-0.049	0.146	0.378	0.057	53.22	0.055	-0.061	0.17	0.412
SRH	Height	0.052	-0.001	0.105	0.126	0.021	-0.084	0.127	0.676	0.026	58.73	0.03	-0.088	0.147	0.619
SRH	IQ	0.012	-0.043	0.069	0.72	0.049	-0.054	0.153	0.339	0.043	-296.33	-0.037	-0.157	0.083	0.552
SRH	Neurot	-0.079	-0.132	-0.027	0.024	0.021	-0.079	0.123	0.695	0.004	126.1	-0.099	-0.213	0.011	0.114
SRH	SCZ	-0.064	-0.121	-0.009	0.074	-0.038	-0.137	0.065	0.48	-0.042	41.3	-0.026	-0.142	0.084	0.68
SRH	SRH	0.121	0.064	0.18	0.000823	0.112	0.013	0.211	0.031	0.113	7.8	0.009	-0.11	0.125	0.88
Height	ADHD	-0.015	-0.081	0.053	0.713	-0.057	-0.149	0.03	0.195	-0.04	-284.59	0.042	-0.066	0.153	0.478
Height	BMI	-0.017	-0.08	0.046	0.675	-0.034	-0.116	0.046	0.43	-0.027	-105.03	0.017	-0.082	0.119	0.765
Height	EA	0.022	-0.051	0.09	0.609	-0.055	-0.147	0.042	0.247	-0.024	347.92	0.077	-0.044	0.193	0.229
Height	Height	0.475	0.427	0.522	3.53e-42	0.474	0.391	0.564	1.2e-29	0.475	0.16	0.001	-0.102	0.099	0.988
Height	IQ	0.056	-0.004	0.114	0.143	-0.017	-0.1	0.064	0.7	0.012	130.5	0.074	-0.026	0.171	0.21
Height	Neurot	-0.052	-0.114	0.013	0.177	0.002	-0.097	0.103	0.967	-0.019	103.62	-0.054	-0.167	0.06	0.364
Height	SCZ	-0.018	-0.078	0.041	0.656	0.055	-0.033	0.144	0.232	0.026	405.27	-0.073	-0.179	0.031	0.232
Height	SRH	0.059	0.002	0.115	0.143	-0.02	-0.1	0.063	0.663	0.012	132.98	0.079	-0.021	0.176	0.191
IQ	ADHD	-0.034	-0.103	0.034	0.428	-0.028	-0.124	0.072	0.565	-0.03	16.05	-0.005	-0.124	0.109	0.933
IQ	BMI	0.017	-0.04	0.074	0.678	-0.023	-0.117	0.073	0.641	-0.009	236.05	0.039	-0.071	0.149	0.531
IQ	EA	0.149	0.076	0.226	0.001	0.11	0.004	0.215	0.044	0.123	26.37	0.039	-0.089	0.168	0.578
IQ	Height	0.028	-0.034	0.092	0.486	0.104	0.005	0.204	0.032	0.078	-272.58	-0.076	-0.196	0.042	0.225
IQ	IQ	0.18	0.114	0.247	1.51e-05	0.11	0.016	0.206	0.03	0.133	38.8	0.07	-0.05	0.192	0.283
IQ	Neurot	-0.009	-0.074	0.059	0.82	-0.073	-0.175	0.027	0.139	-0.051	-679.52	0.064	-0.058	0.189	0.32
IQ	SCZ	-0.019	-0.082	0.043	0.66	0.01	-0.089	0.108	0.834	0.001	156.29	-0.029	-0.146	0.088	0.657
IQ	SRH	0.081	0.017	0.143	0.046	0.071	-0.022	0.165	0.171	0.074	12.97	0.011	-0.102	0.123	0.872
Neurot	ADHD	-0.053	-0.128	0.03	0.305	0.047	-0.098	0.19	0.563	0.047	187.39	-0.1	-0.268	0.071	0.295
Neurot	BMI	-0.019	-0.101	0.068	0.694	-0.097	-0.255	0.065	0.232	-0.097	-405.99	0.078	-0.105	0.259	0.408
Neurot	EA	0.122	0.047	0.196	0.016	0.053	-0.139	0.243	0.565	0.053	56.7	0.069	-0.145	0.281	0.507
Neurot	Height	0.003	-0.07	0.075	0.953	-0.056	-0.206	0.097	0.505	-0.056	2095.34	0.058	-0.118	0.231	0.54
Neurot	IQ	0.092	0.02	0.165	0.056	0.015	-0.149	0.183	0.85	0.015	83.43	0.077	-0.101	0.257	0.411
Neurot	Neurot	0.157	0.076	0.242	0.001	-0.058	-0.231	0.114	0.463	-0.058	137.08	0.215	0.031	0.401	0.02
Neurot	SCZ	0.056	-0.027	0.139	0.266	0.1	-0.071	0.272	0.237	0.1	-79.51	-0.044	-0.244	0.151	0.65
Neurot	SRH	-0.03	-0.105	0.044	0.522	-0.011	-0.172	0.142	0.9	-0.011	64.87	-0.02	-0.191	0.157	0.839
SCZ	ADHD	0.046	-0.013	0.106	0.287	-0.016	-0.114	0.084	0.778	-0.002	134.23	0.062	-0.056	0.18	0.381
SCZ	BMI	0.147	0.078	0.214	0.000431	0.051	-0.063	0.17	0.365	0.072	64.97	0.095	-0.038	0.224	0.174
SCZ	EA	-0.076	-0.153	0.002	0.104	0.059	-0.059	0.179	0.332	0.028	176.8	-0.135	-0.279	0.01	0.077
SCZ	Height	0.021	-0.046	0.091	0.61	0.035	-0.071	0.141	0.532	0.032	-71.84	-0.015	-0.151	0.122	0.831
SCZ	IQ	0.017	-0.051	0.086	0.69	0.012	-0.106	0.132	0.841	0.013	27.32	0.005	-0.131	0.14	0.95
SCZ	Neurot	0.033	-0.027	0.097	0.429	0.006	-0.083	0.1	0.911	0.012	80.94	0.027	-0.082	0.135	0.701
SCZ	SCZ	0.009	-0.056	0.076	0.837	0.055	-0.067	0.17	0.352	0.045	-523.79	-0.047	-0.181	0.097	0.525
SCZ	SRH	-0.06	-0.13	0.008	0.165	-0.026	-0.133	0.082	0.648	-0.034	56.92	-0.034	-0.164	0.095	0.63
Note. BMI = Body Mass Index; IQ = Intelligence; GCSE = General Certificate of Secondary Education (educational achievement); ADHD = Attention-Deficit/Hyperactivity Disorder; SCZ = Schizophrenia symptoms; EA = Educational Attainment; Neurot = Neuroticism; SRH = Self-rated Health; B = Between-family estimate; W = Within-family estimate; L.CI = Lower 95% bootstrap percentile interval; U.CI = Upper 9…
