# Supplementary material for: Comparing Within- and Between-Family Polygenic Score Prediction
Source: Am J Hum Genet. 2019 Jul 11;105(2):351–63. doi: 10.1016/j.ajhg.2019.06.006 (PMC6698881; doi:10.1016/j.ajhg.2019.06.006)
Supplement: Table S19. Within- and between-family prediction estimates based on twin pairs with one twin genotyped on the OEE chip and the co-twin genotyped on the Affymetrix chip [file mmc14.xlsx]

## Sheet: Sheet1
Table S19. Within- and between-family prediction estimates based on twin pairs with one twin genotyped on the OEE chip and the co-twin genotyped on the Affymetrix chip
pheno	GPS	beta.B	L.CI.B	U.CI.B	P.B	beta.W	L.CI.W	U.CI.W	P.W	TotEff	PercRed	BetaDiff	Diff.L.CI	Diff.U.CI	P.diff
ADHD	ADHD	0.093	0.055	0.131	0.000173	0.093	0.032	0.154	0.00272	0.093	-0.33	0	-0.07	0.07	0.994
ADHD	BMI	0.074	0.037	0.112	0.00308	0.046	-0.014	0.106	0.145	0.055	38.76	0.029	-0.041	0.099	0.471
ADHD	EA	-0.088	-0.124	-0.052	0.000244	-0.147	-0.216	-0.078	8.16e-06	-0.127	-66.99	0.059	-0.018	0.136	0.146
ADHD	Height	-0.016	-0.054	0.021	0.508	0.01	-0.048	0.067	0.752	0.001	159.15	-0.026	-0.094	0.041	0.508
ADHD	IQ	-0.073	-0.111	-0.035	0.00324	-0.114	-0.174	-0.053	0.000435	-0.1	-55.06	0.04	-0.031	0.112	0.321
ADHD	Neurot	0.028	-0.011	0.066	0.27	0.056	-0.003	0.114	0.0623	0.047	-97.59	-0.027	-0.096	0.041	0.483
ADHD	SCZ	-0.008	-0.046	0.029	0.733	0.076	0.013	0.136	0.0147	0.048	999.37	-0.084	-0.154	-0.013	0.0335
ADHD	SRH	-0.104	-0.139	-0.068	3.22e-05	-0.072	-0.133	-0.011	0.0261	-0.083	30.68	-0.032	-0.1	0.037	0.435
BMI	ADHD	0.032	-0.02	0.083	0.346	-0.012	-0.099	0.071	0.781	0.001	138.03	0.044	-0.054	0.142	0.425
BMI	BMI	0.351	0.304	0.398	9.42e-28	0.279	0.196	0.362	8.94e-11	0.297	20.35	0.071	-0.022	0.165	0.173
BMI	EA	-0.103	-0.157	-0.053	0.00181	-0.048	-0.143	0.046	0.304	-0.064	53.52	-0.055	-0.161	0.049	0.333
BMI	Height	-0.079	-0.13	-0.029	0.0158	-0.022	-0.103	0.059	0.616	-0.038	72.36	-0.057	-0.151	0.038	0.293
BMI	IQ	-0.042	-0.093	0.008	0.211	0.04	-0.046	0.129	0.369	0.016	194.82	-0.083	-0.186	0.017	0.141
BMI	Neurot	-0.072	-0.124	-0.019	0.0405	0.078	0	0.156	0.0628	0.033	208.71	-0.149	-0.245	-0.055	0.00599
BMI	SCZ	-0.055	-0.105	-0.006	0.1	-0.033	-0.116	0.05	0.445	-0.04	40.35	-0.022	-0.118	0.073	0.683
BMI	SRH	-0.15	-0.206	-0.097	1.14e-05	-0.102	-0.185	-0.022	0.0197	-0.116	32.1	-0.048	-0.144	0.047	0.383
GCSE	ADHD	-0.172	-0.212	-0.132	7.47e-10	-0.045	-0.095	0.005	0.0756	-0.119	73.61	-0.127	-0.191	-0.062	0.000778
GCSE	BMI	-0.096	-0.138	-0.054	0.000821	-0.007	-0.056	0.042	0.777	-0.059	92.48	-0.089	-0.154	-0.025	0.0205
GCSE	EA	0.416	0.381	0.45	1.42e-57	0.228	0.176	0.281	9.28e-18	0.33	45.12	0.188	0.123	0.251	1.9e-07
GCSE	Height	0.02	-0.022	0.061	0.484	0.016	-0.036	0.068	0.523	0.018	18.23	0.004	-0.063	0.07	0.924
GCSE	IQ	0.35	0.312	0.388	5.54e-37	0.192	0.143	0.243	1.72e-13	0.281	44.98	0.157	0.095	0.22	2.26e-05
GCSE	Neurot	-0.027	-0.072	0.017	0.349	-0.062	-0.111	-0.013	0.0103	-0.041	-126.36	0.034	-0.032	0.102	0.361
GCSE	SCZ	0.022	-0.021	0.063	0.439	-0.032	-0.082	0.018	0.205	0	248.09	0.053	-0.012	0.118	0.154
GCSE	SRH	0.183	0.143	0.224	1.61e-10	0.074	0.02	0.128	0.0043	0.137	59.58	0.109	0.042	0.178	0.0045
SRH	ADHD	-0.062	-0.108	-0.016	0.0394	-0.059	-0.149	0.029	0.21	-0.059	5.07	-0.003	-0.101	0.097	0.955
SRH	BMI	-0.1	-0.146	-0.056	0.000762	0.008	-0.078	0.094	0.869	-0.003	107.79	-0.108	-0.203	-0.013	0.0527
SRH	EA	0.034	-0.009	0.079	0.239	0.104	0.009	0.201	0.0384	0.096	-204.18	-0.07	-0.173	0.037	0.228
SRH	Height	0.069	0.024	0.115	0.016	-0.027	-0.114	0.06	0.565	-0.017	138.84	0.096	0.001	0.195	0.0793
SRH	IQ	0.017	-0.031	0.064	0.559	0.014	-0.086	0.113	0.775	0.014	19.5	0.003	-0.106	0.113	0.953
SRH	Neurot	-0.077	-0.124	-0.029	0.0117	-0.037	-0.118	0.045	0.415	-0.041	52.31	-0.04	-0.135	0.054	0.458
SRH	SCZ	-0.023	-0.07	0.023	0.43	-0.031	-0.122	0.062	0.504	-0.03	-35.01	0.008	-0.098	0.113	0.883
SRH	SRH	0.146	0.102	0.189	9.7e-07	0.043	-0.053	0.139	0.366	0.053	70.44	0.103	-0.002	0.207	0.0668
Height	ADHD	-0.042	-0.096	0.012	0.226	-0.06	-0.135	0.013	0.102	-0.052	-42.09	0.018	-0.074	0.112	0.725
Height	BMI	-0.022	-0.075	0.031	0.532	0.068	-0.003	0.139	0.0626	0.026	416.18	-0.09	-0.18	0.003	0.074
Height	EA	0.032	-0.019	0.083	0.342	0.033	-0.044	0.112	0.399	0.033	-2.99	-0.001	-0.092	0.088	0.985
Height	Height	0.46	0.415	0.507	2.76e-49	0.361	0.292	0.427	1.19e-24	0.402	21.58	0.099	0.015	0.186	0.0265
Height	IQ	0.024	-0.029	0.077	0.492	-0.001	-0.078	0.074	0.979	0.01	104.17	0.025	-0.066	0.119	0.63
Height	Neurot	-0.068	-0.118	-0.017	0.0576	0.018	-0.051	0.087	0.601	-0.022	127.16	-0.086	-0.17	0	0.0852
Height	SCZ	-0.072	-0.126	-0.02	0.0329	-0.012	-0.082	0.057	0.731	-0.04	82.79	-0.06	-0.144	0.026	0.226
Height	SRH	0.052	-0.002	0.106	0.134	-0.034	-0.105	0.035	0.363	0.006	164.38	0.086	-0.001	0.174	0.0903
IQ	ADHD	-0.099	-0.144	-0.056	0.000752	0.013	-0.05	0.079	0.689	-0.035	113.44	-0.112	-0.19	-0.034	0.0113
IQ	BMI	-0.025	-0.069	0.02	0.404	0.029	-0.036	0.094	0.373	0.006	216.45	-0.055	-0.133	0.025	0.222
IQ	EA	0.255	0.213	0.296	1.17e-19	0.13	0.059	0.202	0.000274	0.181	49.06	0.125	0.043	0.207	0.0054
IQ	Height	0.004	-0.042	0.051	0.899	0.011	-0.056	0.078	0.726	0.008	-198.99	-0.008	-0.089	0.073	0.864
IQ	IQ	0.275	0.233	0.317	1.26e-20	0.143	0.076	0.208	2.99e-05	0.197	48.04	0.132	0.056	0.213	0.0031
IQ	Neurot	-0.02	-0.068	0.03	0.506	-0.013	-0.077	0.051	0.686	-0.016	36.28	-0.007	-0.089	0.076	0.868
IQ	SCZ	0.022	-0.025	0.067	0.469	0.015	-0.049	0.08	0.637	0.018	28.88	0.006	-0.071	0.085	0.888
IQ	SRH	0.091	0.045	0.137	0.00241	0.004	-0.067	0.073	0.906	0.042	95.55	0.087	0.003	0.171	0.0556
Neurot	ADHD	0.014	-0.046	0.078	0.716	0.102	-0.002	0.209	0.087	0.087	-608.24	-0.088	-0.21	0.033	0.219
Neurot	BMI	-0.016	-0.077	0.047	0.707	0.101	-0.017	0.216	0.0793	0.081	746.62	-0.116	-0.249	0.019	0.0993
Neurot	EA	-0.033	-0.09	0.026	0.378	-0.01	-0.133	0.119	0.875	-0.014	68.2	-0.022	-0.161	0.109	0.768
Neurot	Height	-0.041	-0.106	0.023	0.302	0.1	-0.009	0.209	0.081	0.076	345.2	-0.141	-0.266	-0.017	0.0424
Neurot	IQ	-0.06	-0.121	0.002	0.141	0.107	-0.013	0.225	0.0926	0.079	277.73	-0.167	-0.299	-0.034	0.0265
Neurot	Neurot	0.076	0.01	0.14	0.074	0.061	-0.045	0.161	0.29	0.063	19.46	0.015	-0.105	0.138	0.836
Neurot	SCZ	-0.055	-0.12	0.012	0.166	0.028	-0.092	0.145	0.634	0.015	151.84	-0.083	-0.218	0.056	0.244
Neurot	SRH	-0.047	-0.105	0.011	0.235	-0.027	-0.153	0.097	0.646	-0.031	41.67	-0.02	-0.157	0.119	0.784
SCZ	ADHD	0.027	-0.029	0.083	0.462	0.019	-0.083	0.124	0.698	0.021	30.3	0.008	-0.114	0.131	0.893
SCZ	BMI	0.08	0.031	0.129	0.0249	0.037	-0.061	0.134	0.448	0.048	54.14	0.043	-0.061	0.147	0.47
SCZ	EA	-0.071	-0.127	-0.012	0.0444	-0.025	-0.125	0.072	0.629	-0.037	64.27	-0.045	-0.156	0.071	0.47
SCZ	Height	-0.013	-0.068	0.039	0.703	-0.02	-0.106	0.064	0.679	-0.018	-54.38	0.007	-0.092	0.104	0.905
SCZ	IQ	-0.038	-0.094	0.017	0.277	0.032	-0.062	0.128	0.518	0.014	184.3	-0.071	-0.185	0.041	0.247
SCZ	Neurot	0.071	0.015	0.126	0.0563	-0.062	-0.147	0.025	0.171	-0.027	186.78	0.133	0.032	0.237	0.0227
SCZ	SCZ	-0.021	-0.073	0.032	0.557	-0.071	-0.166	0.024	0.14	-0.058	-239.65	0.05	-0.057	0.159	0.402
SCZ	SRH	-0.152	-0.205	-0.096	3.39e-05	0.006	-0.087	0.1	0.898	-0.034	104.07	-0.158	-0.266	-0.051	0.009
Note. BMI = Body Mass Index; IQ = Intelligence; GCSE = General Certificate of Secondary Education (educational achievement); ADHD = Attention-Deficit/Hyperactivity Disorder; SCZ = Schizophrenia symptoms; EA = Educational Attainment; Neurot = Neuroticism; SRH = Self-rated Health; B = Between-family estimate; W = Within-family estimate; L.CI = Lower 95% bootstrap percentile interval; U.CI = Upper 9…
