# Supplementary material for: Comparing Within- and Between-Family Polygenic Score Prediction
Source: Am J Hum Genet. 2019 Jul 11;105(2):351–63. doi: 10.1016/j.ajhg.2019.06.006 (PMC6698881; doi:10.1016/j.ajhg.2019.06.006)
Supplement: Table S20. Within- and Between-Family Prediction Estimates after Accounting for Family Socio-Economic Status Based on Twin Pairs with One Twin Genotyped on the OEE Chip and the Co-twin Genotyped on the Affymetrix Chip [file mmc15.xlsx]

## Sheet: Sheet1
Table S20. Within- and between-family prediction estimates after accounting for family socio-economic status based on twin pairs with one twin genotyped on the OEE chip and the co-twin genotyped on the Affymetrix chip
pheno	GPS	beta.B	L.CI.B	U.CI.B	P.B	beta.W	L.CI.W	U.CI.W	P.W	TotEff	PercRed	BetaDiff	Diff.L.CI	Diff.U.CI	P.diff
ADHD	ADHD	0.08	0.041	0.119	0.001	0.093	0.029	0.154	0.003	0.089	-15.98	-0.013	-0.084	0.06	0.751
ADHD	BMI	0.05	0.012	0.088	0.044	0.044	-0.017	0.106	0.165	0.046	12.18	0.006	-0.063	0.077	0.879
ADHD	EA	-0.032	-0.072	0.008	0.215	-0.153	-0.224	-0.082	4.3e-06	-0.116	-377.76	0.121	0.041	0.203	0.004
ADHD	Height	-0.012	-0.05	0.024	0.614	0.009	-0.049	0.067	0.779	0.002	170.33	-0.021	-0.09	0.046	0.594
ADHD	IQ	-0.033	-0.073	0.007	0.198	-0.111	-0.171	-0.051	0.000693	-0.087	-237.51	0.078	0.006	0.151	0.059
ADHD	Neurot	0.019	-0.019	0.057	0.441	0.056	-0.003	0.116	0.063	0.045	-190	-0.037	-0.106	0.032	0.348
ADHD	SCZ	-0.006	-0.044	0.03	0.794	0.07	0.008	0.132	0.025	0.047	1210.46	-0.077	-0.147	-0.005	0.053
ADHD	SRH	-0.068	-0.105	-0.032	0.007	-0.07	-0.131	-0.007	0.034	-0.069	-1.73	0.001	-0.07	0.071	0.977
BMI	ADHD	0.012	-0.038	0.06	0.727	-0.013	-0.1	0.072	0.771	-0.006	209.58	0.025	-0.073	0.123	0.657
BMI	BMI	0.33	0.282	0.378	2.87e-25	0.281	0.199	0.366	1.08e-10	0.293	14.69	0.048	-0.047	0.143	0.357
BMI	EA	-0.022	-0.079	0.032	0.532	-0.044	-0.14	0.05	0.347	-0.038	-98.2	0.022	-0.089	0.133	0.71
BMI	Height	-0.08	-0.13	-0.031	0.013	-0.021	-0.103	0.06	0.622	-0.038	73.22	-0.059	-0.154	0.035	0.278
BMI	IQ	0.008	-0.043	0.058	0.824	0.037	-0.049	0.126	0.409	0.029	-387.09	-0.03	-0.132	0.07	0.601
BMI	Neurot	-0.07	-0.122	-0.018	0.042	0.08	0.002	0.158	0.058	0.039	214.12	-0.15	-0.246	-0.056	0.006
BMI	SCZ	-0.048	-0.098	0.001	0.149	-0.03	-0.114	0.052	0.488	-0.035	36.85	-0.018	-0.112	0.078	0.747
BMI	SRH	-0.114	-0.169	-0.062	0.001	-0.108	-0.192	-0.026	0.014	-0.11	5.94	-0.007	-0.103	0.09	0.903
GCSE	ADHD	-0.087	-0.122	-0.051	0.000271	-0.049	-0.099	0.002	0.06	-0.066	43.45	-0.038	-0.101	0.026	0.285
GCSE	BMI	-0.031	-0.067	0.007	0.207	-0.008	-0.058	0.042	0.752	-0.018	72.92	-0.022	-0.084	0.039	0.531
GCSE	EA	0.236	0.201	0.27	6.18e-22	0.233	0.181	0.286	6.88e-18	0.234	1.02	0.002	-0.062	0.068	0.946
GCSE	Height	-0.01	-0.046	0.026	0.686	0.02	-0.033	0.073	0.445	0.006	303.31	-0.029	-0.092	0.035	0.403
GCSE	IQ	0.236	0.203	0.269	2.28e-22	0.195	0.144	0.246	2.71e-13	0.212	17.36	0.041	-0.019	0.1	0.249
GCSE	Neurot	0.002	-0.034	0.037	0.95	-0.061	-0.111	-0.011	0.013	-0.033	4064.67	0.062	-0.001	0.124	0.072
GCSE	SCZ	0.015	-0.021	0.051	0.514	-0.035	-0.086	0.016	0.167	-0.013	332.33	0.051	-0.01	0.112	0.144
GCSE	SRH	0.074	0.037	0.111	0.003	0.075	0.021	0.13	0.004	0.075	-1.97	-0.001	-0.067	0.064	0.968
SRH	ADHD	-0.058	-0.105	-0.012	0.054	-0.053	-0.144	0.035	0.261	-0.054	8.56	-0.005	-0.103	0.096	0.929
SRH	BMI	-0.102	-0.147	-0.058	0.000582	0	-0.088	0.089	0.997	-0.009	100.15	-0.102	-0.2	-0.005	0.068
SRH	EA	0.016	-0.032	0.064	0.609	0.102	0.004	0.2	0.045	0.093	-531.24	-0.086	-0.192	0.023	0.151
SRH	Height	0.063	0.017	0.11	0.029	-0.031	-0.119	0.056	0.513	-0.022	148.77	0.094	-0.003	0.193	0.088
SRH	IQ	0.003	-0.048	0.052	0.931	0.014	-0.087	0.114	0.779	0.013	-425.23	-0.011	-0.123	0.1	0.847
SRH	Neurot	-0.068	-0.116	-0.019	0.027	-0.043	-0.126	0.04	0.346	-0.045	36.79	-0.025	-0.122	0.071	0.649
SRH	SCZ	-0.024	-0.071	0.022	0.405	-0.041	-0.134	0.052	0.382	-0.039	-68.94	0.017	-0.09	0.121	0.762
SRH	SRH	0.134	0.089	0.179	1.25e-05	0.044	-0.053	0.142	0.358	0.052	66.96	0.09	-0.017	0.196	0.115
Height	ADHD	-0.035	-0.09	0.021	0.326	-0.064	-0.139	0.009	0.081	-0.05	-84.18	0.029	-0.063	0.124	0.565
Height	BMI	-0.015	-0.07	0.038	0.656	0.053	-0.018	0.125	0.148	0.02	442.54	-0.069	-0.16	0.023	0.174
Height	EA	0.007	-0.05	0.063	0.858	0.041	-0.036	0.119	0.298	0.024	-516.46	-0.034	-0.13	0.06	0.525
Height	Height	0.474	0.431	0.518	5.33e-51	0.341	0.275	0.406	3.37e-22	0.395	28.05	0.133	0.054	0.213	0.003
Height	IQ	0.002	-0.053	0.058	0.956	0.021	-0.055	0.095	0.586	0.012	-941.6	-0.019	-0.109	0.077	0.72
Height	Neurot	-0.059	-0.111	-0.008	0.098	0.015	-0.055	0.083	0.674	-0.02	124.8	-0.074	-0.16	0.013	0.139
Height	SCZ	-0.078	-0.132	-0.026	0.022	-0.019	-0.09	0.051	0.605	-0.047	76.14	-0.06	-0.144	0.026	0.23
Height	SRH	0.038	-0.018	0.094	0.293	-0.02	-0.091	0.05	0.595	0.008	151.51	0.058	-0.031	0.146	0.264
IQ	ADHD	-0.044	-0.086	-0.003	0.107	0.01	-0.053	0.077	0.756	-0.009	123.91	-0.054	-0.134	0.026	0.209
IQ	BMI	0.024	-0.017	0.065	0.392	0.025	-0.041	0.091	0.455	0.025	-4.7	-0.001	-0.077	0.078	0.979
IQ	EA	0.12	0.076	0.164	2.41e-05	0.123	0.051	0.196	0.000675	0.122	-2.09	-0.003	-0.087	0.081	0.956
IQ	Height	-0.024	-0.066	0.02	0.39	0.01	-0.058	0.078	0.752	-0.002	143.03	-0.034	-0.113	0.047	0.424
IQ	IQ	0.196	0.157	0.237	4.74e-12	0.139	0.071	0.204	6.57e-05	0.159	29.31	0.058	-0.02	0.138	0.196
IQ	Neurot	0.007	-0.038	0.053	0.805	-0.01	-0.075	0.056	0.76	-0.004	242.7	0.017	-0.065	0.098	0.694
IQ	SCZ	0.019	-0.024	0.061	0.503	0.012	-0.053	0.077	0.712	0.015	34.25	0.006	-0.072	0.084	0.883
IQ	SRH	0.006	-0.038	0.05	0.84	0.002	-0.069	0.073	0.952	0.003	63.87	0.004	-0.079	0.087	0.935
Neurot	ADHD	0.012	-0.054	0.076	0.772	0.109	0.002	0.217	0.072	0.093	-834.85	-0.097	-0.223	0.029	0.179
Neurot	BMI	-0.016	-0.08	0.048	0.703	0.094	-0.024	0.208	0.108	0.076	687.41	-0.11	-0.246	0.029	0.125
Neurot	EA	-0.019	-0.08	0.044	0.631	0.005	-0.121	0.137	0.94	0.001	126.44	-0.024	-0.167	0.114	0.756
Neurot	Height	-0.036	-0.103	0.029	0.374	0.092	-0.019	0.203	0.117	0.071	355.59	-0.128	-0.258	-0.001	0.072
Neurot	IQ	-0.059	-0.124	0.005	0.158	0.122	0.002	0.241	0.057	0.094	307.4	-0.181	-0.317	-0.048	0.018
Neurot	Neurot	0.073	0.007	0.141	0.088	0.063	-0.046	0.172	0.286	0.065	13.89	0.01	-0.12	0.139	0.889
Neurot	SCZ	-0.051	-0.118	0.015	0.198	0.022	-0.099	0.139	0.712	0.011	143.55	-0.073	-0.209	0.068	0.309
Neurot	SRH	-0.032	-0.092	0.028	0.437	-0.017	-0.145	0.109	0.787	-0.019	48.9	-0.016	-0.156	0.128	0.83
SCZ	ADHD	0.017	-0.038	0.073	0.634	0.022	-0.081	0.127	0.66	0.021	-25.13	-0.004	-0.128	0.119	0.943
SCZ	BMI	0.068	0.019	0.116	0.052	0.036	-0.064	0.135	0.466	0.044	47.2	0.032	-0.074	0.139	0.595
SCZ	EA	-0.032	-0.092	0.031	0.385	-0.022	-0.123	0.076	0.675	-0.025	31.05	-0.01	-0.124	0.109	0.877
SCZ	Height	-0.026	-0.075	0.023	0.449	-0.032	-0.119	0.054	0.521	-0.03	-23.63	0.006	-0.092	0.101	0.919
SCZ	IQ	-0.01	-0.066	0.047	0.783	0.028	-0.068	0.126	0.578	0.019	386.8	-0.038	-0.153	0.075	0.539
SCZ	Neurot	0.072	0.017	0.125	0.049	-0.065	-0.153	0.024	0.152	-0.033	191.26	0.137	0.035	0.242	0.019
SCZ	SCZ	-0.012	-0.064	0.04	0.728	-0.068	-0.164	0.028	0.164	-0.055	-458.41	0.056	-0.053	0.165	0.352
SCZ	SRH	-0.131	-0.185	-0.076	0.00033	0.011	-0.083	0.106	0.82	-0.021	108.5	-0.142	-0.251	-0.034	0.019
Note. BMI = Body Mass Index; IQ = Intelligence; GCSE = General Certificate of Secondary Education (educational achievement); ADHD = Attention-Deficit/Hyperactivity Disorder; SCZ = Schizophrenia symptoms; EA = Educational Attainment; Neurot = Neuroticism; SRH = Self-rated Health; B = Between-family estimate; W = Within-family estimate; L.CI = Lower 95% bootstrap percentile interval; U.CI = Upper 9…
