# Supplementary material for: Comparing Within- and Between-Family Polygenic Score Prediction
Source: Am J Hum Genet. 2019 Jul 11;105(2):351–63. doi: 10.1016/j.ajhg.2019.06.006 (PMC6698881; doi:10.1016/j.ajhg.2019.06.006)
Supplement: Table S21. Within- and Between-Family Coefficients Estimated via a SNP-Kinship Matrix as Random Effect [file mmc16.xlsx]

## Sheet: Sheet1
Table S21. Within- and between-family coefficients estimated using a SNP-kinship matrix as random effect
pheno	GPS	beta.B	L.CI.B	U.CI.B	P.B	beta.W	L.CI.W	U.CI.W	P.W	PercRed	BetaDiff	P.diff
ADHD	ADHD	0.113	0.076	0.15	2.52e-09	0.126	0.078	0.174	2.47e-07	-11.74	-0.013	0.668
ADHD	BMI	0.096	0.059	0.132	2.42e-07	0.036	-0.012	0.084	0.143	62.35	0.06	0.053
ADHD	GCSE	-0.114	-0.15	-0.079	2.97e-10	-0.141	-0.192	-0.089	7.91e-08	-23.2	0.027	0.406
ADHD	Height	-0.018	-0.054	0.018	0.334	0.019	-0.029	0.067	0.438	207.18	-0.037	0.23
ADHD	IQ	-0.103	-0.139	-0.067	2.36e-08	-0.127	-0.177	-0.078	4.93e-07	-23.78	0.024	0.435
ADHD	Neurot	0.042	0.004	0.08	0.029	0.048	0.001	0.096	0.046	-14.42	-0.006	0.844
ADHD	SCZ	-0.004	-0.041	0.033	0.835	0.043	-0.006	0.092	0.085	1189.47	-0.047	0.134
ADHD	SRH	-0.128	-0.164	-0.092	5.21e-12	-0.034	-0.084	0.016	0.182	73.41	-0.094	0.003
BMI	ADHD	0.069	0.018	0.119	0.008	0.054	-0.01	0.117	0.101	21.96	0.015	0.717
BMI	BMI	0.356	0.31	0.402	5.22e-52	0.297	0.236	0.359	2.45e-21	16.47	0.059	0.134
BMI	GCSE	-0.116	-0.166	-0.067	4.59e-06	-0.06	-0.129	0.009	0.088	48.52	-0.056	0.193
BMI	Height	-0.05	-0.099	-0.002	0.04	-0.028	-0.092	0.036	0.389	44.33	-0.022	0.584
BMI	IQ	-0.051	-0.101	-0.002	0.04	0.01	-0.056	0.075	0.771	118.81	-0.061	0.142
BMI	Neurot	-0.085	-0.136	-0.034	0.001	-0.013	-0.076	0.05	0.687	84.8	-0.072	0.081
BMI	SCZ	-0.054	-0.104	-0.004	0.036	-0.054	-0.119	0.01	0.098	-0.64	0	0.993
BMI	SRH	-0.145	-0.195	-0.094	1.61e-08	-0.139	-0.203	-0.074	2.55e-05	4.11	-0.006	0.887
GCSE	ADHD	-0.173	-0.213	-0.134	1.41e-17	-0.059	-0.1	-0.019	0.004	65.73	-0.114	8.69e-05
GCSE	BMI	-0.138	-0.177	-0.098	9.19e-12	-0.014	-0.054	0.027	0.515	90.16	-0.124	1.84e-05
GCSE	GCSE	0.409	0.373	0.445	1.38e-109	0.211	0.169	0.253	5.7e-23	48.5	0.198	1.91e-12
GCSE	Height	0.034	-0.004	0.073	0.082	-0.001	-0.042	0.04	0.978	101.67	0.035	0.225
GCSE	IQ	0.318	0.28	0.355	1.06e-60	0.194	0.153	0.235	2.27e-20	38.97	0.124	1.42e-05
GCSE	Neurot	-0.073	-0.114	-0.032	0.000469	-0.057	-0.097	-0.018	0.005	21.31	-0.016	0.594
GCSE	SCZ	0.046	0.006	0.086	0.023	-0.022	-0.063	0.019	0.293	147.92	0.068	0.02
GCSE	SRH	0.189	0.15	0.229	7e-21	0.053	0.012	0.094	0.012	72	0.136	2.93e-06
Height	ADHD	-0.033	-0.084	0.018	0.203	-0.059	-0.115	-0.002	0.041	-77.84	0.026	0.507
Height	BMI	-0.021	-0.071	0.029	0.406	0.022	-0.034	0.077	0.45	202.35	-0.043	0.264
Height	GCSE	0.037	-0.013	0.087	0.148	-0.006	-0.067	0.054	0.837	117.31	0.043	0.282
Height	Height	0.464	0.422	0.506	2.75e-104	0.414	0.362	0.466	5.83e-55	10.83	0.05	0.14
Height	IQ	0.042	-0.007	0.091	0.09	-0.001	-0.058	0.057	0.984	101.43	0.043	0.265
Height	Neurot	-0.062	-0.113	-0.011	0.018	0.009	-0.046	0.065	0.743	115.07	-0.071	0.065
Height	SCZ	-0.049	-0.099	0.002	0.057	0.021	-0.036	0.077	0.478	141.99	-0.069	0.073
Height	SRH	0.059	0.009	0.109	0.022	-0.025	-0.082	0.033	0.402	141.69	0.083	0.032
IQ	ADHD	-0.087	-0.135	-0.04	0.000282	-0.012	-0.068	0.044	0.67	86.07	-0.075	0.044
IQ	BMI	-0.027	-0.074	0.021	0.269	0.019	-0.036	0.075	0.498	172.19	-0.046	0.218
IQ	GCSE	0.256	0.211	0.301	6.76e-29	0.124	0.064	0.185	5.82e-05	51.5	0.132	0.000611
IQ	Height	0.009	-0.038	0.056	0.716	0.044	-0.011	0.099	0.12	-397.34	-0.035	0.346
IQ	IQ	0.267	0.221	0.313	6.56e-30	0.137	0.079	0.194	3.25e-06	48.76	0.13	0.000541
IQ	Neurot	-0.016	-0.064	0.032	0.51	-0.016	-0.071	0.039	0.564	0.65	0	0.998
IQ	SCZ	0.009	-0.039	0.057	0.722	0.008	-0.048	0.065	0.768	3.38	0	0.994
IQ	SRH	0.115	0.068	0.162	1.82e-06	0.023	-0.035	0.082	0.437	79.74	0.091	0.017
Neurot	ADHD	-0.012	-0.073	0.049	0.699	0.079	-0.015	0.173	0.1	758.76	-0.091	0.111
Neurot	BMI	-0.024	-0.085	0.037	0.439	0.02	-0.073	0.112	0.677	181.28	-0.044	0.438
Neurot	GCSE	0.015	-0.042	0.071	0.608	0.015	-0.09	0.121	0.778	-2.46	0	0.995
Neurot	Height	-0.022	-0.081	0.037	0.465	0.033	-0.06	0.127	0.483	252.96	-0.055	0.326
Neurot	IQ	-0.014	-0.073	0.046	0.648	0.057	-0.041	0.154	0.254	508.95	-0.071	0.226
Neurot	Neurot	0.11	0.048	0.172	0.000468	0.024	-0.068	0.116	0.612	78.4	0.086	0.126
Neurot	SCZ	-0.011	-0.072	0.049	0.714	0.066	-0.029	0.162	0.174	689.82	-0.078	0.178
Neurot	SRH	-0.041	-0.1	0.018	0.172	-0.024	-0.12	0.072	0.622	40.71	-0.017	0.772
SCZ	ADHD	0.041	-0.013	0.096	0.139	-0.004	-0.077	0.069	0.912	109.97	0.045	0.331
SCZ	BMI	0.111	0.059	0.164	3.04e-05	0.035	-0.038	0.109	0.348	68.34	0.076	0.099
SCZ	GCSE	-0.075	-0.128	-0.023	0.005	0.014	-0.064	0.093	0.719	119.22	-0.09	0.063
SCZ	Height	-0.003	-0.054	0.048	0.903	0.005	-0.069	0.078	0.897	253.92	-0.008	0.861
SCZ	IQ	-0.023	-0.074	0.029	0.394	0.031	-0.045	0.107	0.425	237.89	-0.054	0.255
SCZ	Neurot	0.057	0.003	0.112	0.04	-0.024	-0.094	0.046	0.505	141.73	0.081	0.074
SCZ	SCZ	-0.017	-0.071	0.037	0.537	-0.011	-0.085	0.063	0.773	35.51	-0.006	0.898
SCZ	SRH	-0.12	-0.174	-0.067	1e-05	-0.008	-0.082	0.065	0.827	93.18	-0.112	0.016
SRH	ADHD	-0.059	-0.103	-0.014	0.011	-0.072	-0.139	-0.004	0.038	-22.6	0.013	0.75
SRH	BMI	-0.107	-0.151	-0.063	1.72e-06	-0.01	-0.078	0.057	0.765	90.41	-0.097	0.018
SRH	GCSE	0.072	0.028	0.116	0.001	0.082	0.009	0.154	0.027	-13.03	-0.009	0.828
SRH	Height	0.063	0.02	0.106	0.004	-0.008	-0.076	0.059	0.813	113.03	0.071	0.082
SRH	IQ	0.018	-0.026	0.061	0.425	0.028	-0.041	0.098	0.421	-60.54	-0.011	0.797
SRH	Neurot	-0.081	-0.126	-0.036	0.000419	-0.017	-0.083	0.049	0.618	79.14	-0.064	0.118
SRH	SCZ	-0.044	-0.088	0	0.052	-0.036	-0.104	0.032	0.303	18.49	-0.008	0.845
SRH	SRH	0.138	0.094	0.182	7.53e-10	0.075	0.006	0.144	0.033	45.74	0.063	0.129
Note. BMI = Body Mass Index; IQ = Intelligence; GCSE = General Certificate of Secondary Education (educational achievement); ADHD = Attention-Deficit/Hyperactivity Disorder; SCZ = Schizophrenia symptoms; EA = Educational Attainment; Neurot = Neuroticism; SRH = Self-rated Health; B = Between-family estimate; W = Within-family estimate; L.CI = Lower 95% confidence interval; U.CI = Upper 95% confide…
