# Supplementary material for: Comparing Within- and Between-Family Polygenic Score Prediction
Source: Am J Hum Genet. 2019 Jul 11;105(2):351–63. doi: 10.1016/j.ajhg.2019.06.006 (PMC6698881; doi:10.1016/j.ajhg.2019.06.006)
Supplement: Table S22. Within- and Between-Family Prediction Estimates via Polygenic Scores Calculated with Causal Fraction of Markers of 0.1 [file mmc17.xlsx]

## Sheet: Sheet1
Table S22. Within- and between-family prediction estimates using polygenic scores calculated with causal fraction of markers of 0.1
pheno	GPS	beta.B	L.CI.B	U.CI.B	P.B	beta.W	L.CI.W	U.CI.W	P.W	TotEff	PercRed	BetaDiff	Diff.L.CI	Diff.U.CI	P.diff
ADHD	ADHD	0.111	0.082	0.14	6.51e-09	0.127	0.081	0.173	8.05e-08	0.122	-14.24	-0.016	-0.071	0.038	0.602
ADHD	BMI	0.064	0.035	0.094	0.000718	-0.007	-0.053	0.039	0.766	0.016	110.93	0.072	0.016	0.125	0.019
ADHD	EA	-0.077	-0.107	-0.049	3.41e-05	-0.104	-0.151	-0.057	1.71e-05	-0.095	-34.31	0.027	-0.028	0.081	0.384
ADHD	Height	-0.003	-0.033	0.027	0.864	0.028	-0.016	0.071	0.228	0.018	960.64	-0.031	-0.085	0.023	0.297
ADHD	IQ	-0.078	-0.107	-0.048	3.25e-05	-0.046	-0.09	-0.002	0.05	-0.056	41.41	-0.032	-0.084	0.022	0.28
ADHD	Neurot	0.008	-0.02	0.037	0.658	0.054	0.009	0.099	0.021	0.039	-538.54	-0.045	-0.098	0.007	0.131
ADHD	SCZ	0.011	-0.018	0.04	0.574	0.005	-0.042	0.052	0.846	0.007	56.68	0.006	-0.05	0.062	0.843
ADHD	SRH	-0.111	-0.139	-0.083	3.63e-09	-0.024	-0.072	0.022	0.322	-0.052	78.27	-0.087	-0.141	-0.03	0.005
BMI	ADHD	0.068	0.031	0.105	0.008	0.07	0.008	0.135	0.027	0.07	-3.17	-0.002	-0.075	0.07	0.958
BMI	BMI	0.23	0.189	0.269	3.05e-19	0.191	0.132	0.251	9.05e-10	0.203	17.13	0.039	-0.03	0.11	0.323
BMI	EA	-0.066	-0.107	-0.025	0.011	-0.066	-0.133	0.002	0.051	-0.066	0.16	0	-0.081	0.081	0.998
BMI	Height	-0.036	-0.074	0.002	0.152	-0.005	-0.07	0.057	0.875	-0.015	86.42	-0.031	-0.105	0.042	0.436
BMI	IQ	-0.01	-0.051	0.031	0.69	0.017	-0.045	0.079	0.591	0.009	270.31	-0.028	-0.1	0.045	0.503
BMI	Neurot	-0.037	-0.079	0.003	0.152	0.015	-0.046	0.077	0.655	-0.002	139.26	-0.052	-0.125	0.021	0.214
BMI	SCZ	-0.051	-0.093	-0.009	0.047	-0.059	-0.121	0.003	0.07	-0.057	-15.07	0.008	-0.065	0.081	0.852
BMI	SRH	-0.115	-0.153	-0.076	8.67e-06	-0.065	-0.127	-0.004	0.041	-0.081	43.23	-0.05	-0.123	0.022	0.226
GCSE	ADHD	-0.176	-0.207	-0.145	6.95e-17	-0.065	-0.102	-0.028	0.000734	-0.129	63.08	-0.111	-0.16	-0.063	9.27e-05
GCSE	BMI	-0.088	-0.12	-0.056	4.4e-05	-0.001	-0.039	0.036	0.958	-0.052	98.86	-0.087	-0.137	-0.037	0.002
GCSE	EA	0.29	0.261	0.321	1.05e-45	0.144	0.105	0.184	1.77e-13	0.226	50.39	0.146	0.097	0.197	1.58e-07
GCSE	Height	0.022	-0.01	0.054	0.308	-0.012	-0.05	0.025	0.506	0.007	157.96	0.034	-0.015	0.083	0.229
GCSE	IQ	0.189	0.158	0.22	3.49e-19	0.116	0.077	0.154	8.69e-10	0.158	38.59	0.073	0.022	0.124	0.01
GCSE	Neurot	-0.033	-0.065	0	0.12	-0.04	-0.078	-0.003	0.032	-0.036	-20.67	0.007	-0.043	0.057	0.809
GCSE	SCZ	0.018	-0.014	0.05	0.4	-0.004	-0.04	0.032	0.833	0.009	122.32	0.022	-0.026	0.07	0.442
GCSE	SRH	0.161	0.129	0.193	3.96e-14	0.038	0	0.078	0.05	0.108	76.35	0.123	0.071	0.173	1.87e-05
SRH	ADHD	-0.057	-0.093	-0.023	0.012	-0.071	-0.137	-0.005	0.039	-0.069	-23.81	0.014	-0.062	0.087	0.74
SRH	BMI	-0.043	-0.077	-0.01	0.06	-0.024	-0.087	0.041	0.484	-0.026	45.31	-0.02	-0.091	0.052	0.631
SRH	EA	0.037	0.001	0.072	0.106	0.024	-0.045	0.092	0.511	0.026	35.18	0.013	-0.063	0.09	0.762
SRH	Height	0.052	0.018	0.086	0.022	0.008	-0.056	0.074	0.816	0.014	84.87	0.044	-0.031	0.117	0.279
SRH	IQ	-0.006	-0.04	0.028	0.788	0.011	-0.056	0.079	0.757	0.008	277.46	-0.017	-0.093	0.057	0.685
SRH	Neurot	-0.057	-0.091	-0.024	0.012	0.009	-0.059	0.074	0.804	0	115.2	-0.066	-0.14	0.006	0.115
SRH	SCZ	-0.015	-0.05	0.021	0.518	-0.038	-0.106	0.031	0.282	-0.035	-156.45	0.023	-0.055	0.101	0.581
SRH	SRH	0.128	0.093	0.163	1.35e-08	0.054	-0.01	0.121	0.119	0.063	58.13	0.075	-0.002	0.147	0.069
Height	ADHD	-0.032	-0.074	0.008	0.217	-0.06	-0.115	-0.004	0.032	-0.048	-87.94	0.028	-0.041	0.098	0.461
Height	BMI	-0.039	-0.078	0.001	0.141	0.023	-0.027	0.073	0.397	-0.004	160.27	-0.062	-0.124	0.001	0.103
Height	EA	-0.011	-0.051	0.029	0.672	-0.04	-0.097	0.018	0.179	-0.027	-263	0.029	-0.041	0.099	0.463
Height	Height	0.364	0.329	0.4	4.19e-49	0.304	0.255	0.353	4.21e-30	0.329	16.53	0.06	-0.001	0.122	0.088
Height	IQ	0.052	0.014	0.09	0.044	0.026	-0.029	0.083	0.354	0.038	49.6	0.026	-0.041	0.093	0.5
Height	Neurot	0.004	-0.037	0.045	0.868	0.047	-0.006	0.099	0.105	0.028	-968.57	-0.042	-0.107	0.022	0.277
Height	SCZ	-0.07	-0.11	-0.031	0.007	0.006	-0.049	0.061	0.827	-0.027	108.86	-0.077	-0.146	-0.007	0.047
Height	SRH	0.073	0.035	0.111	0.005	-0.023	-0.075	0.027	0.402	0.019	132.05	0.097	0.031	0.162	0.011
IQ	ADHD	-0.089	-0.126	-0.053	0.000245	-0.005	-0.057	0.048	0.868	-0.04	94.87	-0.085	-0.149	-0.019	0.021
IQ	BMI	-0.027	-0.065	0.01	0.281	0.006	-0.046	0.06	0.807	-0.008	123.89	-0.034	-0.1	0.032	0.358
IQ	EA	0.169	0.133	0.206	4.58e-12	0.048	-0.008	0.106	0.089	0.098	71.53	0.121	0.052	0.189	0.001
IQ	Height	0.006	-0.03	0.044	0.797	0.011	-0.042	0.062	0.686	0.009	-63.42	-0.004	-0.067	0.06	0.91
IQ	IQ	0.165	0.13	0.202	1.35e-11	0.101	0.047	0.154	0.000155	0.128	38.9	0.064	-0.001	0.131	0.074
IQ	Neurot	0.016	-0.023	0.054	0.536	0.006	-0.048	0.059	0.823	0.01	62.09	0.01	-0.056	0.076	0.791
IQ	SCZ	-0.025	-0.06	0.01	0.312	-0.01	-0.062	0.041	0.718	-0.016	60.36	-0.015	-0.076	0.048	0.683
IQ	SRH	0.101	0.065	0.138	3.89e-05	-0.001	-0.057	0.055	0.973	0.042	100.93	0.102	0.037	0.168	0.006
Neurot	ADHD	-0.014	-0.061	0.034	0.66	0.092	0.005	0.179	0.057	0.081	774.09	-0.105	-0.205	-0.005	0.066
Neurot	BMI	0.013	-0.036	0.063	0.684	-0.064	-0.16	0.029	0.177	-0.056	609.68	0.077	-0.031	0.185	0.175
Neurot	EA	0.012	-0.033	0.059	0.671	-0.067	-0.163	0.031	0.188	-0.058	645.34	0.079	-0.029	0.187	0.175
Neurot	Height	-0.072	-0.119	-0.026	0.017	0.069	-0.02	0.157	0.135	0.055	195.12	-0.141	-0.242	-0.041	0.01
Neurot	IQ	-0.02	-0.067	0.025	0.502	0.1	0.005	0.195	0.037	0.087	589.25	-0.12	-0.224	-0.016	0.034
Neurot	Neurot	0.022	-0.03	0.073	0.482	0.118	0.029	0.207	0.013	0.108	-435.19	-0.096	-0.199	0.008	0.092
Neurot	SCZ	0.013	-0.038	0.063	0.656	-0.04	-0.139	0.057	0.428	-0.034	394.84	0.053	-0.057	0.165	0.363
Neurot	SRH	-0.063	-0.108	-0.018	0.038	-0.003	-0.095	0.091	0.952	-0.009	95.43	-0.06	-0.165	0.044	0.289
SCZ	ADHD	0.05	0.01	0.092	0.069	0.008	-0.063	0.08	0.821	0.019	83.64	0.042	-0.041	0.126	0.357
SCZ	BMI	0.072	0.032	0.113	0.01	0.017	-0.059	0.095	0.632	0.031	75.9	0.055	-0.033	0.139	0.231
SCZ	EA	-0.06	-0.101	-0.018	0.03	0.009	-0.067	0.084	0.828	-0.009	114.36	-0.068	-0.155	0.017	0.155
SCZ	Height	-0.002	-0.048	0.045	0.943	0.008	-0.056	0.072	0.825	0.005	511.19	-0.01	-0.087	0.068	0.826
SCZ	IQ	-0.012	-0.053	0.029	0.662	0.04	-0.04	0.121	0.284	0.027	436.81	-0.052	-0.142	0.038	0.26
SCZ	Neurot	0.047	0.007	0.088	0.088	-0.007	-0.082	0.066	0.851	0.007	114.84	0.054	-0.025	0.136	0.243
SCZ	SCZ	-0.018	-0.06	0.023	0.523	-0.017	-0.089	0.054	0.641	-0.017	1.98	0	-0.081	0.08	0.994
SCZ	SRH	-0.096	-0.137	-0.056	0.000537	-0.007	-0.078	0.062	0.838	-0.03	92.35	-0.089	-0.17	-0.007	0.051
Note. BMI = Body Mass Index; IQ = Intelligence; GCSE = General Certificate of Secondary Education (educational achievement); ADHD = Attention-Deficit/Hyperactivity Disorder; SCZ = Schizophrenia symptoms; EA = Educational Attainment; Neurot = Neuroticism; SRH = Self-rated Health; B = Between-family estimate; W = Within-family estimate; L.CI = Lower 95% bootstrap percentile interval; U.CI = Upper 9…
