# Supplementary material for: Comparing Within- and Between-Family Polygenic Score Prediction
Source: Am J Hum Genet. 2019 Jul 11;105(2):351–63. doi: 10.1016/j.ajhg.2019.06.006 (PMC6698881; doi:10.1016/j.ajhg.2019.06.006)
Supplement: Table S23. Within- and Between-Family Prediction Estimates after Accounting for Family Socio-Economic Status via Polygenic Scores Calculated with Causal Fraction of Markers of 0.1 [file mmc18.xlsx]

## Sheet: Sheet1
Table S23. Within- and between-family prediction estimates after accounting for family socio-economic status using polygenic scores calculated with causal fraction of markers of 0.1
pheno	GPS	beta.B	L.CI.B	U.CI.B	P.B	beta.W	L.CI.W	U.CI.W	P.W	TotEff	PercRed	BetaDiff	Diff.L.CI	Diff.U.CI	P.diff
ADHD	ADHD	0.087	0.057	0.116	5.51e-06	0.125	0.08	0.172	1.26e-07	0.114	-44.9	-0.039	-0.095	0.015	0.2
ADHD	BMI	0.043	0.014	0.073	0.022	-0.005	-0.051	0.041	0.848	0.01	110.7	0.048	-0.006	0.104	0.117
ADHD	EA	-0.031	-0.06	0	0.111	-0.102	-0.15	-0.054	2.83e-05	-0.08	-233.97	0.071	0.017	0.127	0.021
ADHD	Height	0.002	-0.027	0.032	0.904	0.029	-0.014	0.073	0.206	0.021	-1192.9	-0.027	-0.081	0.027	0.364
ADHD	IQ	-0.059	-0.087	-0.03	0.002	-0.036	-0.081	0.008	0.124	-0.043	38.43	-0.022	-0.075	0.031	0.452
ADHD	Neurot	0.003	-0.026	0.031	0.874	0.054	0.008	0.1	0.021	0.039	-1722.07	-0.051	-0.105	0.002	0.087
ADHD	SCZ	0.014	-0.014	0.043	0.438	0.001	-0.047	0.049	0.973	0.005	94.43	0.014	-0.043	0.069	0.652
ADHD	SRH	-0.079	-0.108	-0.05	2.93e-05	-0.021	-0.069	0.027	0.387	-0.039	73.34	-0.058	-0.115	-0.001	0.06
BMI	ADHD	0.041	0.006	0.078	0.102	0.063	0.002	0.126	0.049	0.057	-53.54	-0.022	-0.094	0.049	0.588
BMI	BMI	0.211	0.17	0.25	1.08e-16	0.192	0.132	0.253	1.37e-09	0.197	9.01	0.019	-0.053	0.09	0.636
BMI	EA	-0.012	-0.054	0.028	0.64	-0.056	-0.122	0.013	0.104	-0.043	-350.26	0.043	-0.039	0.124	0.316
BMI	Height	-0.036	-0.072	0.001	0.146	-0.004	-0.068	0.061	0.904	-0.013	89.43	-0.032	-0.105	0.043	0.422
BMI	IQ	0.005	-0.036	0.046	0.848	0.016	-0.046	0.078	0.623	0.013	-230.22	-0.011	-0.082	0.063	0.786
BMI	Neurot	-0.038	-0.079	0.002	0.133	0.014	-0.05	0.077	0.68	-0.001	135.89	-0.052	-0.128	0.023	0.214
BMI	SCZ	-0.041	-0.083	0.001	0.112	-0.057	-0.121	0.006	0.087	-0.052	-40.29	0.016	-0.058	0.092	0.696
BMI	SRH	-0.078	-0.118	-0.038	0.003	-0.072	-0.135	-0.012	0.026	-0.074	8.75	-0.007	-0.079	0.066	0.868
GCSE	ADHD	-0.081	-0.109	-0.054	7.87e-06	-0.066	-0.103	-0.03	0.000622	-0.073	18.31	-0.015	-0.061	0.031	0.575
GCSE	BMI	-0.044	-0.072	-0.017	0.017	-0.003	-0.042	0.035	0.857	-0.022	92.17	-0.041	-0.089	0.007	0.126
GCSE	EA	0.157	0.13	0.185	9.64e-18	0.142	0.103	0.18	6.83e-13	0.149	9.51	0.015	-0.033	0.064	0.577
GCSE	Height	0.003	-0.025	0.03	0.872	-0.011	-0.049	0.027	0.564	-0.005	476.03	0.014	-0.034	0.062	0.596
GCSE	IQ	0.131	0.105	0.158	3.95e-13	0.116	0.078	0.155	1.04e-09	0.123	11.63	0.015	-0.032	0.063	0.559
GCSE	Neurot	-0.014	-0.042	0.013	0.436	-0.039	-0.078	-0.001	0.04	-0.028	-175.09	0.025	-0.023	0.072	0.345
GCSE	SCZ	0.003	-0.024	0.031	0.869	-0.008	-0.045	0.029	0.674	-0.003	370.11	0.011	-0.034	0.056	0.674
GCSE	SRH	0.063	0.035	0.091	0.000741	0.041	0.001	0.079	0.038	0.051	35.18	0.022	-0.026	0.071	0.413
SRH	ADHD	-0.047	-0.082	-0.012	0.042	-0.074	-0.142	-0.008	0.033	-0.071	-58.05	0.027	-0.049	0.103	0.513
SRH	BMI	-0.04	-0.075	-0.006	0.081	-0.027	-0.09	0.037	0.426	-0.029	32.6	-0.013	-0.088	0.059	0.749
SRH	EA	0.021	-0.016	0.058	0.368	0.022	-0.048	0.093	0.543	0.022	-5.01	-0.001	-0.08	0.077	0.981
SRH	Height	0.045	0.012	0.08	0.046	0.008	-0.058	0.075	0.811	0.013	82	0.037	-0.038	0.112	0.364
SRH	IQ	-0.022	-0.057	0.013	0.348	0.013	-0.054	0.081	0.707	0.009	161.5	-0.035	-0.112	0.04	0.408
SRH	Neurot	-0.058	-0.092	-0.024	0.012	0.01	-0.059	0.078	0.786	0.001	116.98	-0.067	-0.144	0.008	0.114
SRH	SCZ	-0.01	-0.045	0.026	0.668	-0.044	-0.113	0.027	0.222	-0.039	-344.75	0.034	-0.045	0.113	0.425
SRH	SRH	0.123	0.087	0.159	1.46e-07	0.055	-0.014	0.122	0.114	0.063	55.18	0.068	-0.009	0.144	0.105
Height	ADHD	-0.022	-0.064	0.02	0.409	-0.064	-0.12	-0.005	0.024	-0.045	-193.3	0.042	-0.03	0.112	0.275
Height	BMI	-0.039	-0.08	0.003	0.144	0.018	-0.031	0.068	0.507	-0.007	147.44	-0.057	-0.12	0.006	0.136
Height	EA	-0.031	-0.073	0.012	0.262	-0.036	-0.094	0.021	0.223	-0.034	-19.3	0.006	-0.067	0.078	0.884
Height	Height	0.371	0.335	0.407	6.64e-50	0.304	0.254	0.353	1.05e-29	0.332	18.12	0.067	0.006	0.13	0.059
Height	IQ	0.044	0.005	0.084	0.094	0.035	-0.022	0.089	0.222	0.039	21.01	0.009	-0.057	0.078	0.811
Height	Neurot	0.008	-0.033	0.048	0.767	0.052	-0.003	0.107	0.075	0.032	-560.59	-0.044	-0.111	0.023	0.263
Height	SCZ	-0.075	-0.116	-0.034	0.004	-0.002	-0.058	0.053	0.938	-0.034	97	-0.073	-0.142	-0.004	0.062
Height	SRH	0.068	0.027	0.109	0.011	-0.016	-0.067	0.035	0.573	0.021	123.34	0.084	0.019	0.149	0.031
IQ	ADHD	-0.042	-0.078	-0.007	0.067	-0.003	-0.058	0.051	0.901	-0.017	91.8	-0.039	-0.104	0.029	0.284
IQ	BMI	0.002	-0.033	0.038	0.916	0.008	-0.046	0.062	0.762	0.006	-231.07	-0.006	-0.072	0.061	0.873
IQ	EA	0.081	0.046	0.116	0.00063	0.048	-0.01	0.105	0.099	0.059	41.48	0.034	-0.034	0.102	0.366
IQ	Height	-0.003	-0.037	0.032	0.909	0.003	-0.051	0.056	0.912	0.001	208.87	-0.006	-0.07	0.058	0.874
IQ	IQ	0.125	0.091	0.158	8.18e-08	0.101	0.047	0.154	0.000204	0.109	19.38	0.024	-0.04	0.088	0.497
IQ	Neurot	0.019	-0.016	0.055	0.431	-0.004	-0.06	0.053	0.887	0.004	120.82	0.022	-0.045	0.088	0.532
IQ	SCZ	-0.027	-0.059	0.006	0.248	-0.01	-0.064	0.043	0.73	-0.016	64.3	-0.017	-0.079	0.048	0.633
IQ	SRH	0.038	0.002	0.073	0.109	-0.004	-0.059	0.051	0.881	0.01	111.18	0.042	-0.024	0.107	0.253
Neurot	ADHD	-0.016	-0.066	0.033	0.603	0.095	0.006	0.183	0.051	0.083	677.25	-0.112	-0.214	-0.009	0.054
Neurot	BMI	0.013	-0.037	0.062	0.69	-0.056	-0.153	0.042	0.245	-0.049	550.24	0.069	-0.043	0.18	0.232
Neurot	EA	0.02	-0.027	0.069	0.504	-0.062	-0.16	0.036	0.225	-0.054	408.27	0.083	-0.026	0.19	0.165
Neurot	Height	-0.067	-0.114	-0.019	0.029	0.069	-0.023	0.157	0.14	0.055	202.57	-0.136	-0.234	-0.034	0.015
Neurot	IQ	-0.015	-0.062	0.031	0.619	0.105	0.008	0.199	0.03	0.092	783.88	-0.12	-0.225	-0.012	0.036
Neurot	Neurot	0.021	-0.033	0.074	0.506	0.109	0.018	0.202	0.025	0.1	-418.36	-0.088	-0.196	0.018	0.128
Neurot	SCZ	0.017	-0.034	0.067	0.571	-0.043	-0.141	0.058	0.399	-0.037	346.22	0.06	-0.051	0.172	0.309
Neurot	SRH	-0.063	-0.11	-0.017	0.044	0.005	-0.089	0.102	0.913	-0.002	108.43	-0.069	-0.178	0.039	0.236
SCZ	ADHD	0.036	-0.005	0.077	0.196	0.014	-0.06	0.089	0.706	0.019	61.13	0.022	-0.064	0.11	0.635
SCZ	BMI	0.062	0.021	0.102	0.026	0.031	-0.046	0.111	0.403	0.038	50.12	0.031	-0.058	0.118	0.501
SCZ	EA	-0.035	-0.08	0.01	0.218	0.011	-0.064	0.088	0.785	0	131.38	-0.046	-0.134	0.038	0.351
SCZ	Height	-0.006	-0.053	0.041	0.814	0.005	-0.059	0.071	0.887	0.003	181.97	-0.011	-0.092	0.068	0.799
SCZ	IQ	0.008	-0.033	0.049	0.757	0.032	-0.047	0.11	0.401	0.026	-276.71	-0.023	-0.111	0.066	0.616
SCZ	Neurot	0.049	0.008	0.089	0.074	-0.016	-0.089	0.058	0.669	-0.001	133.39	0.065	-0.014	0.146	0.164
SCZ	SCZ	-0.013	-0.054	0.026	0.622	-0.015	-0.091	0.058	0.685	-0.015	-13.6	0.002	-0.078	0.087	0.969
SCZ	SRH	-0.073	-0.113	-0.032	0.01	-0.003	-0.074	0.068	0.938	-0.019	96.1	-0.07	-0.155	0.014	0.128
Note. BMI = Body Mass Index; IQ = Intelligence; GCSE = General Certificate of Secondary Education (educational achievement); ADHD = Attention-Deficit/Hyperactivity Disorder; SCZ = Schizophrenia symptoms; EA = Educational Attainment; Neurot = Neuroticism; SRH = Self-rated Health; B = Between-family estimate; W = Within-family estimate; L.CI = Lower 95% bootstrap percentile interval; U.CI = Upper 9…
